# Supplementary material for: WIPI2b recruitment to phagophores and ATG16L1 binding are regulated by ULK1 phosphorylation
Source: EMBO Rep. 2024 Aug 16;25(9):8. doi: 10.1038/s44319-024-00215-5 (PMC11387628; doi:10.1038/s44319-024-00215-5)
Supplement: Supplementary file 2 — Dataset EV1 [file 44319_2024_215_MOESM2_ESM.xlsx]

## Sheet: sample 1 - WT
Valid	Assigned	Sequence	Prob	Mascot Ion score	Mascot Identity score	NTT	Mascot Delta Ion Score	Modifications	Observed	Actual Mass	Charge	Delta Da	Delta PPM	Retention Time	Intensity	Stop	Ion Mobility	# Other Proteins	TIC	Other Proteins	Start	Spectrum ID
TRUE	TRUE	(K)FFSLsSVDK(L)	0.99	46.66	38.3448	2	12.47	Phospho (+80)	555.247	1108.48	2	-0.005093	-4.591	2850.32		63		0	140740		55	37223: Scan 44001 [\\data2.thecrick.org\proteomics\data\instruments\RAW FILES\FSN20234 Orbitrap Lumos\2024\04 Apr\3430\3430_sample_1.raw]
TRUE	TRUE	(K)FFSLSsVDKLEQIYEcTDTEDVcIVER(L)	1	116.67	40.2555	2	0	Phospho (+80), Carbamidomethyl (+57), Carbamidomethyl (+57)	1121.5	3361.46	3	-0.01336	-3.973	3090.81		81		0	262644		55	42315: Scan 49197 [\\data2.thecrick.org\proteomics\data\instruments\RAW FILES\FSN20234 Orbitrap Lumos\2024\04 Apr\3430\3430_sample_1.raw]
TRUE	TRUE	(K)FFSLssVDKLEQIYEcTDTEDVcIVER(L)	1	83.1	40.2682	2	0	Phospho (+80), Phospho (+80), Carbamidomethyl (+57), Carbamidomethyl (+57)	1148.15	3441.43	3	-0.01439	-4.181	3402.01		81		0	24875.5		55	48797: Scan 55830 [\\data2.thecrick.org\proteomics\data\instruments\RAW FILES\FSN20234 Orbitrap Lumos\2024\04 Apr\3430\3430_sample_1.raw]
TRUE	TRUE	(K)FFSLSsVDKLEQIYEcTDTEDVcIVER(L)	1	67.78	40.2555	2	0	Phospho (+80), Carbamidomethyl (+57), Carbamidomethyl (+57)	1121.5	3361.46	3	-0.01336	-3.973	3091.3		81		0	255645		55	42324: Scan 49206 [\\data2.thecrick.org\proteomics\data\instruments\RAW FILES\FSN20234 Orbitrap Lumos\2024\04 Apr\3430\3430_sample_1.raw]
TRUE	TRUE	(R)LFSSsLVAIVSLK(A)	1	87.09	38.9592	2	12.76	Phospho (+80)	722.394	1442.77	2	-0.005733	-3.971	3154.12		94		0	84053.7		82	43650: Scan 50570 [\\data2.thecrick.org\proteomics\data\instruments\RAW FILES\FSN20234 Orbitrap Lumos\2024\04 Apr\3430\3430_sample_1.raw]
TRUE	TRUE	(R)LFSSsLVAIVSLK(A)	1	53.78	38.9592	2	0	Phospho (+80)	722.394	1442.77	2	-0.006193	-4.29	3281.07		94		0	66130.4		82	46291: Scan 53270 [\\data2.thecrick.org\proteomics\data\instruments\RAW FILES\FSN20234 Orbitrap Lumos\2024\04 Apr\3430\3430_sample_1.raw]
TRUE	TRUE	(R)LFSsSLVAIVSLK(A)	1	52.62	38.9592	2	1.15	Phospho (+80)	722.394	1442.77	2	-0.005733	-3.971	3155.08		94		0	38044.4		82	43669: Scan 50590 [\\data2.thecrick.org\proteomics\data\instruments\RAW FILES\FSN20234 Orbitrap Lumos\2024\04 Apr\3430\3430_sample_1.raw]
TRUE	TRUE	(K)GTEIcNYsYSNTILAVK(L)	1	79.98	39.752	2	16.3	Carbamidomethyl (+57), Phospho (+80)	1006.95	2011.89	2	-0.008619	-4.282	2776.07		123		0	75737.9		107	35618: Scan 42362 [\\data2.thecrick.org\proteomics\data\instruments\RAW FILES\FSN20234 Orbitrap Lumos\2024\04 Apr\3430\3430_sample_1.raw]
TRUE	TRUE	(R)LIVcLEEsLYIHNIR(D)	1	54.47	39.8538	2	40.27	Carbamidomethyl (+57), Phospho (+80)	651.326	1950.96	3	-0.007675	-3.932	2794.03		143		0	118048		129	36005: Scan 42756 [\\data2.thecrick.org\proteomics\data\instruments\RAW FILES\FSN20234 Orbitrap Lumos\2024\04 Apr\3430\3430_sample_1.raw]
TRUE	TRUE	(R)AANMIPAHDSPLAALAFDAsGTK(L)	1	94.9	40.3145	2	11.47	Phospho (+80)	1175.05	2348.08	2	-0.01155	-4.918	2814.95		216		0	69689.2		194	36461: Scan 43221 [\\data2.thecrick.org\proteomics\data\instruments\RAW FILES\FSN20234 Orbitrap Lumos\2024\04 Apr\3430\3430_sample_1.raw]
TRUE	TRUE	(R)AANMIPAHDSPLAALAFDAsGTK(L)	1	75.3	40.3145	2	10.75	Phospho (+80)	783.699	2348.08	3	-0.01163	-4.951	2813.34		216		0	348521		194	36426: Scan 43186 [\\data2.thecrick.org\proteomics\data\instruments\RAW FILES\FSN20234 Orbitrap Lumos\2024\04 Apr\3430\3430_sample_1.raw]
TRUE	TRUE	(R)AANMIPAHDSPLAALAFDAsGTK(L)	1	59.07	40.3145	2	0.02	Phospho (+80)	1175.05	2348.08	2	-0.01155	-4.918	2814.42		216		0	82547.1		194	36449: Scan 43209 [\\data2.thecrick.org\proteomics\data\instruments\RAW FILES\FSN20234 Orbitrap Lumos\2024\04 Apr\3430\3430_sample_1.raw]
FALSE	TRUE	(R)AANMIPAHDSPLAALAFDAsGTK(L)	0.98	38.09	40.3145	2	5.78	Phospho (+80)	783.699	2348.08	3	-0.01163	-4.951	2814.33		216		0	176245		194	36447: Scan 43207 [\\data2.thecrick.org\proteomics\data\instruments\RAW FILES\FSN20234 Orbitrap Lumos\2024\04 Apr\3430\3430_sample_1.raw]
TRUE	TRUE	(K)EKPPEEPTTWtGYFGK(V)	1	80.86	39.9127	2	11.58	Phospho (+80)	973.928	1945.84	2	-0.008353	-4.291	2518.44		297		0	307880		282	30081: Scan 36606 [\\data2.thecrick.org\proteomics\data\instruments\RAW FILES\FSN20234 Orbitrap Lumos\2024\04 Apr\3430\3430_sample_1.raw]
TRUE	TRUE	(K)EKPPEEPTtWTGYFGK(V)	1	80.31	39.9158	2	8.63	Phospho (+80)	973.957	1945.9	2	0.05017	25.77	2457.55		297		0	37880.2		282	28767: Scan 35224 [\\data2.thecrick.org\proteomics\data\instruments\RAW FILES\FSN20234 Orbitrap Lumos\2024\04 Apr\3430\3430_sample_1.raw]
TRUE	TRUE	(K)EKPPEEPTTWTGyFGK(V)	1	70.18	39.9127	2	21.11	Phospho (+80)	973.928	1945.84	2	-0.008793	-4.517	2281.35		297		0	17313.9		282	25093: Scan 31277 [\\data2.thecrick.org\proteomics\data\instruments\RAW FILES\FSN20234 Orbitrap Lumos\2024\04 Apr\3430\3430_sample_1.raw]
TRUE	TRUE	(K)EKPPEEPTtWTGYFGK(V)	1	69.21	39.9127	2	9.62	Phospho (+80)	973.927	1945.84	2	-0.01013	-5.205	2459.83		297		0	47670		282	28814: Scan 35274 [\\data2.thecrick.org\proteomics\data\instruments\RAW FILES\FSN20234 Orbitrap Lumos\2024\04 Apr\3430\3430_sample_1.raw]
TRUE	TRUE	(K)EKPPEEPTTWtGYFGK(V)	1	44.22	39.9127	2	9.37	Phospho (+80)	649.621	1945.84	3	-0.009269	-4.761	2524.53		297		0	732964		282	30215: Scan 36746 [\\data2.thecrick.org\proteomics\data\instruments\RAW FILES\FSN20234 Orbitrap Lumos\2024\04 Apr\3430\3430_sample_1.raw]
TRUE	TRUE	(K)EKPPEEPTTWtGYFGK(V)	1	44.12	39.9127	2	10.85	Phospho (+80)	649.621	1945.84	3	-0.007529	-3.867	2518.34		297		0	874786		282	30079: Scan 36604 [\\data2.thecrick.org\proteomics\data\instruments\RAW FILES\FSN20234 Orbitrap Lumos\2024\04 Apr\3430\3430_sample_1.raw]
TRUE	TRUE	(K)EKPPEEPTTWtGYFGK(V)	0.99	42.8	39.9127	2	10.66	Phospho (+80)	649.62	1945.84	3	-0.0105	-5.393	2515.79		297		0	364515		282	30020: Scan 36544 [\\data2.thecrick.org\proteomics\data\instruments\RAW FILES\FSN20234 Orbitrap Lumos\2024\04 Apr\3430\3430_sample_1.raw]
TRUE	TRUE	(K)VLMAsTsYLPSQVTEMFNQGR(A)	1	154.72	40.2991	2	3.43	Phospho (+80), Phospho (+80)	1260.04	2518.06	2	-0.01148	-4.559	3419.68		318		0	626499		298	49168: Scan 56206 [\\data2.thecrick.org\proteomics\data\instruments\RAW FILES\FSN20234 Orbitrap Lumos\2024\04 Apr\3430\3430_sample_1.raw]
TRUE	TRUE	(K)VLMAsTSYLPSQVTEMFNQGR(A)	1	142.94	40.2971	2	3.86	Phospho (+80)	1220.05	2438.09	2	-0.01215	-4.983	3174.87		318		0	481039		298	44082: Scan 51012 [\\data2.thecrick.org\proteomics\data\instruments\RAW FILES\FSN20234 Orbitrap Lumos\2024\04 Apr\3430\3430_sample_1.raw]
TRUE	TRUE	(K)VLMAsTSYLPSQVTEMFNQGR(A)	1	139.51	40.2971	2	14.46	Phospho (+80)	1220.05	2438.09	2	-0.01375	-5.639	3171.58		318		0	232756		298	44014: Scan 50943 [\\data2.thecrick.org\proteomics\data\instruments\RAW FILES\FSN20234 Orbitrap Lumos\2024\04 Apr\3430\3430_sample_1.raw]
TRUE	TRUE	(K)VLMAStsYLPSQVTEMFNQGR(A)	1	138.67	40.2991	2	10.07	Phospho (+80), Phospho (+80)	1260.04	2518.06	2	-0.01128	-4.48	3415.9		318		0	80396.9		298	49090: Scan 56127 [\\data2.thecrick.org\proteomics\data\instruments\RAW FILES\FSN20234 Orbitrap Lumos\2024\04 Apr\3430\3430_sample_1.raw]
TRUE	TRUE	(K)VLMAStsYLPSQVTEMFNQGR(A)	1	128.27	40.3019	2	12.88	Phospho (+80), Phospho (+80)	1260.03	2518.05	2	-0.01688	-6.703	3441.21		318		0	39164.3		298	49627: Scan 56674 [\\data2.thecrick.org\proteomics\data\instruments\RAW FILES\FSN20234 Orbitrap Lumos\2024\04 Apr\3430\3430_sample_1.raw]
TRUE	TRUE	(K)VLmAsTsYLPSQVTEMFNQGR(A)	1	127.82	40.0552	2	9.08	Oxidation (+16), Phospho (+80), Phospho (+80)	1268.03	2534.05	2	-0.0128	-5.049	3371		318		0	45841.7		298	48148: Scan 55167 [\\data2.thecrick.org\proteomics\data\instruments\RAW FILES\FSN20234 Orbitrap Lumos\2024\04 Apr\3430\3430_sample_1.raw]
TRUE	TRUE	(K)VLmAsTSYLPSQVTEMFNQGR(A)	1	120.99	40.0694	2	0.02	Oxidation (+16), Phospho (+80)	1228.05	2454.09	2	-0.008268	-3.368	3066.43		318		0	126687		298	41801: Scan 48672 [\\data2.thecrick.org\proteomics\data\instruments\RAW FILES\FSN20234 Orbitrap Lumos\2024\04 Apr\3430\3430_sample_1.raw]
TRUE	TRUE	(K)VLmAsTSYLPSQVTEMFNQGR(A)	1	112.15	40.0694	2	2.24	Oxidation (+16), Phospho (+80)	1228.05	2454.09	2	-0.009268	-3.775	3090.73		318		0	74831.9		298	42313: Scan 49195 [\\data2.thecrick.org\proteomics\data\instruments\RAW FILES\FSN20234 Orbitrap Lumos\2024\04 Apr\3430\3430_sample_1.raw]
TRUE	TRUE	(K)VLMAStSYLPSQVTEMFNQGR(A)	1	109.56	40.2971	2	0	Phospho (+80)	1220.05	2438.09	2	-0.01375	-5.639	3169.2		318		0	23485800		298	43962: Scan 50891 [\\data2.thecrick.org\proteomics\data\instruments\RAW FILES\FSN20234 Orbitrap Lumos\2024\04 Apr\3430\3430_sample_1.raw]
TRUE	TRUE	(K)VLMAStSYLPSQVTEMFNQGR(A)	1	108.53	40.2971	2	1.54	Phospho (+80)	1220.05	2438.09	2	-0.01075	-4.409	3144.94		318		0	973823		298	43458: Scan 50373 [\\data2.thecrick.org\proteomics\data\instruments\RAW FILES\FSN20234 Orbitrap Lumos\2024\04 Apr\3430\3430_sample_1.raw]
TRUE	TRUE	(K)VLMAStsYLPSQVTEMFNQGR(A)	1	105.49	40.2991	2	3.71	Phospho (+80), Phospho (+80)	1260.04	2518.06	2	-0.01068	-4.242	3410.89		318		0	230331		298	48983: Scan 56019 [\\data2.thecrick.org\proteomics\data\instruments\RAW FILES\FSN20234 Orbitrap Lumos\2024\04 Apr\3430\3430_sample_1.raw]
TRUE	TRUE	(K)VLmAStsYLPSQVTEMFNQGR(A)	1	99.33	40.0552	2	7.69	Oxidation (+16), Phospho (+80), Phospho (+80)	1268.03	2534.05	2	-0.01	-3.945	3383.66		318		0	54938.1		298	48411: Scan 55437 [\\data2.thecrick.org\proteomics\data\instruments\RAW FILES\FSN20234 Orbitrap Lumos\2024\04 Apr\3430\3430_sample_1.raw]
TRUE	TRUE	(K)VLMAsTSYLPSQVTEmFNQGR(A)	1	97.8	41.6521	2	0.03	Phospho (+80), Oxidation (+16)	1228.35	2454.69	2	0.5941	-166.4 (+1 neutron corrected from 241.9)	2943.54		318		0	171241		298	39219: Scan 46037 [\\data2.thecrick.org\proteomics\data\instruments\RAW FILES\FSN20234 Orbitrap Lumos\2024\04 Apr\3430\3430_sample_1.raw]
TRUE	TRUE	(K)VLMAsTSYLPSQVTEMFNQGR(A)	1	91.34	40.2971	2	11.57	Phospho (+80)	1220.05	2438.09	2	-0.01095	-4.491	3193.33		318		0	109304		298	44467: Scan 51404 [\\data2.thecrick.org\proteomics\data\instruments\RAW FILES\FSN20234 Orbitrap Lumos\2024\04 Apr\3430\3430_sample_1.raw]
TRUE	TRUE	(K)VLmASTsYLPSQVTEmFNQGR(A)	1	67.16	40.2837	2	0	Oxidation (+16), Phospho (+80), Oxidation (+16)	824.359	2470.05	3	-0.03661	-14.82	2856.05		318		0	418824		298	37346: Scan 44126 [\\data2.thecrick.org\proteomics\data\instruments\RAW FILES\FSN20234 Orbitrap Lumos\2024\04 Apr\3430\3430_sample_1.raw]
TRUE	TRUE	(K)VLmASTsYLPSQVTEmFNQGR(A)	1	79.2	40.2816	2	0	Oxidation (+16), Phospho (+80), Oxidation (+16)	1236.05	2470.08	2	-0.01038	-4.202	2851.35		318		0	26820.3		298	37247: Scan 44025 [\\data2.thecrick.org\proteomics\data\instruments\RAW FILES\FSN20234 Orbitrap Lumos\2024\04 Apr\3430\3430_sample_1.raw]
TRUE	TRUE	(K)VLMAStSYLPSQVTEMFNQGR(A)	1	76.18	40.2971	2	0	Phospho (+80)	1220.05	2438.09	2	-0.01175	-4.819	3217.69		318		0	20865.2		298	44974: Scan 51922 [\\data2.thecrick.org\proteomics\data\instruments\RAW FILES\FSN20234 Orbitrap Lumos\2024\04 Apr\3430\3430_sample_1.raw]
TRUE	TRUE	(K)VLMAStsYLPSQVTEMFNQGR(A)	1	73.57	40.3003	2	0	Phospho (+80), Phospho (+80)	1260.03	2518.05	2	-0.01368	-5.433	3425.84		318		0	10324400		298	49298: Scan 56339 [\\data2.thecrick.org\proteomics\data\instruments\RAW FILES\FSN20234 Orbitrap Lumos\2024\04 Apr\3430\3430_sample_1.raw]
TRUE	TRUE	(K)VLMAsTsYLPSQVTEMFNQGR(A)	1	67.33	40.2991	2	2.58	Phospho (+80), Phospho (+80)	1260.04	2518.06	2	-0.01188	-4.718	3434.59		318		0	183685		298	49484: Scan 56528 [\\data2.thecrick.org\proteomics\data\instruments\RAW FILES\FSN20234 Orbitrap Lumos\2024\04 Apr\3430\3430_sample_1.raw]
TRUE	TRUE	(K)VLmASTsYLPSQVTEMFNQGR(A)	1	66.52	40.0694	2	0	Oxidation (+16), Phospho (+80)	1228.05	2454.09	2	-0.006668	-2.716	3175.43		318		0	48042.2		298	44092: Scan 51023 [\\data2.thecrick.org\proteomics\data\instruments\RAW FILES\FSN20234 Orbitrap Lumos\2024\04 Apr\3430\3430_sample_1.raw]
TRUE	TRUE	(K)VLMAStSYLPSQVTEMFNQGR(A)	1	66.18	40.2971	2	0	Phospho (+80)	1220.05	2438.09	2	-0.009553	-3.917	3245.12		318		0	20978.2		298	45547: Scan 52508 [\\data2.thecrick.org\proteomics\data\instruments\RAW FILES\FSN20234 Orbitrap Lumos\2024\04 Apr\3430\3430_sample_1.raw]
TRUE	TRUE	(K)VLMAstSYLPSQVTEMFNQGR(A)	1	66.06	40.2991	2	3.15	Phospho (+80), Phospho (+80)	1260.04	2518.06	2	-0.01148	-4.559	3418.56		318		0	22989.7		298	49144: Scan 56182 [\\data2.thecrick.org\proteomics\data\instruments\RAW FILES\FSN20234 Orbitrap Lumos\2024\04 Apr\3430\3430_sample_1.raw]
TRUE	TRUE	(K)VLMAsTsYLPSQVTEMFNQGR(A)	1	65.22	40.3032	2	0	Phospho (+80), Phospho (+80)	1260.03	2518.05	2	-0.01848	-7.338	3461.84		318		0	16443.8		298	50068: Scan 57124 [\\data2.thecrick.org\proteomics\data\instruments\RAW FILES\FSN20234 Orbitrap Lumos\2024\04 Apr\3430\3430_sample_1.raw]
TRUE	TRUE	(K)VLmAsTsYLPSQVTEMFNQGR(A)	1	60.64	40.0552	2	1.23	Oxidation (+16), Phospho (+80), Phospho (+80)	1268.03	2534.05	2	-0.0126	-4.97	3408.4		318		0	22140.6		298	48929: Scan 55964 [\\data2.thecrick.org\proteomics\data\instruments\RAW FILES\FSN20234 Orbitrap Lumos\2024\04 Apr\3430\3430_sample_1.raw]
TRUE	TRUE	(K)VLMASTsyLPSQVTEMFNQGR(A)	1	51.88	40.2991	2	0	Phospho (+80), Phospho (+80)	840.359	2518.05	3	-0.01272	-5.05	3424.59		318		0	125211		298	49273: Scan 56313 [\\data2.thecrick.org\proteomics\data\instruments\RAW FILES\FSN20234 Orbitrap Lumos\2024\04 Apr\3430\3430_sample_1.raw]
TRUE	TRUE	(K)VLmAsTSYLPSQVTEMFNQGR(A)	1	59.33	40.0664	2	1.35	Oxidation (+16), Phospho (+80)	1228.05	2454.09	2	-0.009868	-4.02	3114.82		318		0	26305.4		298	42826: Scan 49720 [\\data2.thecrick.org\proteomics\data\instruments\RAW FILES\FSN20234 Orbitrap Lumos\2024\04 Apr\3430\3430_sample_1.raw]
TRUE	TRUE	(K)VLMAStSYLPSQVTEMFNQGR(A)	1	58.06	40.2971	2	1.7	Phospho (+80)	1220.05	2438.09	2	-0.01195	-4.901	3157.14		318		0	2784850		298	43712: Scan 50634 [\\data2.thecrick.org\proteomics\data\instruments\RAW FILES\FSN20234 Orbitrap Lumos\2024\04 Apr\3430\3430_sample_1.raw]
TRUE	TRUE	(K)VLMAsTsYLPSQVTEmFNQGR(A)	1	57	40.0552	2	0.87	Phospho (+80), Phospho (+80), Oxidation (+16)	1268.03	2534.05	2	-0.013	-5.128	3224.31		318		0	30273.3		298	45113: Scan 52063 [\\data2.thecrick.org\proteomics\data\instruments\RAW FILES\FSN20234 Orbitrap Lumos\2024\04 Apr\3430\3430_sample_1.raw]
TRUE	TRUE	(K)VLmAsTsYLPSQVTEMFNQGR(A)	1	51.08	40.0552	2	1.09	Oxidation (+16), Phospho (+80), Phospho (+80)	1268.03	2534.05	2	-0.0116	-4.576	3366.23		318		0	16583.1		298	48048: Scan 55065 [\\data2.thecrick.org\proteomics\data\instruments\RAW FILES\FSN20234 Orbitrap Lumos\2024\04 Apr\3430\3430_sample_1.raw]
TRUE	TRUE	(K)VLMAStSYLPSQVTEmFNQGR(A)	0.99	48.49	40.0659	2	3.57	Phospho (+80), Oxidation (+16)	1228.05	2454.08	2	-0.01247	-5.079	2956.43		318		0	34424.6		298	39494: Scan 46319 [\\data2.thecrick.org\proteomics\data\instruments\RAW FILES\FSN20234 Orbitrap Lumos\2024\04 Apr\3430\3430_sample_1.raw]
TRUE	TRUE	(K)VLMAStsyLPSQVTEMFNQGR(A)	0.99	44.75	40.3262	2	0	Phospho (+80), Phospho (+80), Phospho (+80)	1300.05	2598.09	2	0.05358	20.62	3271.38		318		0	48911.3		298	46094: Scan 53067 [\\data2.thecrick.org\proteomics\data\instruments\RAW FILES\FSN20234 Orbitrap Lumos\2024\04 Apr\3430\3430_sample_1.raw]
TRUE	TRUE	(K)VLMASTsYLPSQVTEmFNQGR(A)	0.99	43.96	40.0694	2	0	Phospho (+80), Oxidation (+16)	1228.05	2454.09	2	-0.006868	-2.798	2986.79		318		0	23787.6		298	40136: Scan 46974 [\\data2.thecrick.org\proteomics\data\instruments\RAW FILES\FSN20234 Orbitrap Lumos\2024\04 Apr\3430\3430_sample_1.raw]
TRUE	TRUE	(K)VLMAStSYLPSQVTEmFNQGR(A)	0.99	43.7	40.0694	2	1.46	Phospho (+80), Oxidation (+16)	1228.05	2454.09	2	-0.007668	-3.123	3011.21		318		0	21098		298	40655: Scan 47501 [\\data2.thecrick.org\proteomics\data\instruments\RAW FILES\FSN20234 Orbitrap Lumos\2024\04 Apr\3430\3430_sample_1.raw]
TRUE	TRUE	(K)VLmAStsYLPSQVTEMFNQGR(A)	0.98	43.46	40.0552	2	1.98	Oxidation (+16), Phospho (+80), Phospho (+80)	1268.03	2534.05	2	-0.0116	-4.576	3367.78		318		0	24239.2		298	48081: Scan 55099 [\\data2.thecrick.org\proteomics\data\instruments\RAW FILES\FSN20234 Orbitrap Lumos\2024\04 Apr\3430\3430_sample_1.raw]
TRUE	TRUE	(K)VLmAsTsYLPSQVTEMFNQGR(A)	0.98	41.81	40.0548	2	2.14	Oxidation (+16), Phospho (+80), Phospho (+80)	1268.03	2534.05	2	-0.0098	-3.866	3430.26		318		0	18687.9		298	49393: Scan 56435 [\\data2.thecrick.org\proteomics\data\instruments\RAW FILES\FSN20234 Orbitrap Lumos\2024\04 Apr\3430\3430_sample_1.raw]
TRUE	TRUE	(K)VLMAStSYLPSQVTEMFNQGR(A)	0.95	38.24	40.2975	2	2.19	Phospho (+80)	1220.05	2438.09	2	-0.008353	-3.425	3273.99		318		0	17989.7		298	46146: Scan 53121 [\\data2.thecrick.org\proteomics\data\instruments\RAW FILES\FSN20234 Orbitrap Lumos\2024\04 Apr\3430\3430_sample_1.raw]
TRUE	TRUE	(R)LDGSLETTNEILDsASHDcPLVTQTYGAAAGK(G)	1	114.62	40.2477	2	0	Phospho (+80), Carbamidomethyl (+57)	1138.85	3413.52	3	-0.01679	-4.919	2841.57		406		0	18832300		375	37034: Scan 43808 [\\data2.thecrick.org\proteomics\data\instruments\RAW FILES\FSN20234 Orbitrap Lumos\2024\04 Apr\3430\3430_sample_1.raw]
TRUE	TRUE	(R)LDGSLETTNEILDsASHDcPLVTQTYGAAAGK(G)	1	94.12	40.244	2	3.06	Phospho (+80), Carbamidomethyl (+57)	1138.84	3413.51	3	-0.02189	-6.412	2889.49		406		0	44267.7		375	38061: Scan 44858 [\\data2.thecrick.org\proteomics\data\instruments\RAW FILES\FSN20234 Orbitrap Lumos\2024\04 Apr\3430\3430_sample_1.raw]
TRUE	TRUE	(R)LDGsLETTNEILDSASHDcPLVTQTYGAAAGK(G)	1	88.78	40.244	2	2.71	Phospho (+80), Carbamidomethyl (+57)	1138.84	3413.51	3	-0.02189	-6.412	2889.28		406		0	90231.1		375	38056: Scan 44853 [\\data2.thecrick.org\proteomics\data\instruments\RAW FILES\FSN20234 Orbitrap Lumos\2024\04 Apr\3430\3430_sample_1.raw]
TRUE	TRUE	(R)LDGsLEttNEILDSASHDcPLVTQTYGAAAGK(G)	1	76.02	40.3937	2	4.75	Phospho (+80), Phospho (+80), Phospho (+80), Carbamidomethyl (+57)	1192.16	3573.45	3	-0.01286	-3.597	3133.07		406		0	31021.2		375	43208: Scan 50117 [\\data2.thecrick.org\proteomics\data\instruments\RAW FILES\FSN20234 Orbitrap Lumos\2024\04 Apr\3430\3430_sample_1.raw]
TRUE	TRUE	(R)LDGsLETtNEILDSAsHDcPLVTQTYGAAAGK(G)	1	69.45	40.3937	2	0.77	Phospho (+80), Phospho (+80), Phospho (+80), Carbamidomethyl (+57)	1192.16	3573.45	3	-0.01286	-3.597	3157.18		406		0	54125.7		375	43713: Scan 50635 [\\data2.thecrick.org\proteomics\data\instruments\RAW FILES\FSN20234 Orbitrap Lumos\2024\04 Apr\3430\3430_sample_1.raw]
TRUE	TRUE	(R)LDGsLETtNEILDSASHDcPLVTQtYGAAAGK(G)	1	62.9	40.4025	2	0	Phospho (+80), Phospho (+80), Carbamidomethyl (+57), Phospho (+80)	1192.16	3573.45	3	-0.01856	-5.192	3108.66		406		0	130843		375	42693: Scan 49585 [\\data2.thecrick.org\proteomics\data\instruments\RAW FILES\FSN20234 Orbitrap Lumos\2024\04 Apr\3430\3430_sample_1.raw]
TRUE	TRUE	(R)LDGsLETTNEILDSASHDcPLVTQTYGAAAGK(G)	1	62.54	40.2477	2	2.72	Phospho (+80), Carbamidomethyl (+57)	1138.85	3413.52	3	-0.01679	-4.919	2841.62		406		0	15227900		375	37035: Scan 43809 [\\data2.thecrick.org\proteomics\data\instruments\RAW FILES\FSN20234 Orbitrap Lumos\2024\04 Apr\3430\3430_sample_1.raw]
TRUE	TRUE	(R)LDGSLETtNEILDSASHDcPLVTQTYGAAAGK(G)	1	59.89	40.2477	2	0	Phospho (+80), Carbamidomethyl (+57)	1138.85	3413.52	3	-0.01619	-4.743	2865.8		406		0	163585		375	37553: Scan 44338 [\\data2.thecrick.org\proteomics\data\instruments\RAW FILES\FSN20234 Orbitrap Lumos\2024\04 Apr\3430\3430_sample_1.raw]
TRUE	TRUE	(R)LDGsLETTNEILDsASHDcPLVTQTYGAAAGK(G)	1	59.57	40.3157	2	2.08	Phospho (+80), Phospho (+80), Carbamidomethyl (+57)	1165.5	3493.49	3	-0.01333	-3.813	2980.04		406		0	126274		375	39994: Scan 46828 [\\data2.thecrick.org\proteomics\data\instruments\RAW FILES\FSN20234 Orbitrap Lumos\2024\04 Apr\3430\3430_sample_1.raw]
TRUE	TRUE	(R)LDGsLETTNEILDSAsHDcPLVTQTYGAAAGK(G)	1	57.25	40.3157	2	3.06	Phospho (+80), Phospho (+80), Carbamidomethyl (+57)	1165.5	3493.48	3	-0.01663	-4.758	3013.19		406		0	16230		375	40695: Scan 47542 [\\data2.thecrick.org\proteomics\data\instruments\RAW FILES\FSN20234 Orbitrap Lumos\2024\04 Apr\3430\3430_sample_1.raw]
TRUE	TRUE	(R)LDGSLETTNEILDSAsHDcPLVTQTYGAAAGK(G)	1	56.93	40.2477	2	9.33	Phospho (+80), Carbamidomethyl (+57)	1138.85	3413.52	3	-0.01589	-4.655	2787.16		406		0	315022		375	35857: Scan 42606 [\\data2.thecrick.org\proteomics\data\instruments\RAW FILES\FSN20234 Orbitrap Lumos\2024\04 Apr\3430\3430_sample_1.raw]
TRUE	TRUE	(R)LDGSLETTNEILDSAsHDcPLVTQTYGAAAGK(G)	1	54.99	40.2477	2	5.81	Phospho (+80), Carbamidomethyl (+57)	1138.85	3413.52	3	-0.01589	-4.655	2787.11		406		0	593177		375	35856: Scan 42605 [\\data2.thecrick.org\proteomics\data\instruments\RAW FILES\FSN20234 Orbitrap Lumos\2024\04 Apr\3430\3430_sample_1.raw]
TRUE	TRUE	(R)LDGsLETTNEILDSASHDcPLVTQTYGAAAGK(G)	1	51.18	40.2477	2	4.83	Phospho (+80), Carbamidomethyl (+57)	1138.85	3413.52	3	-0.01619	-4.743	2865.86		406		0	138116		375	37554: Scan 44339 [\\data2.thecrick.org\proteomics\data\instruments\RAW FILES\FSN20234 Orbitrap Lumos\2024\04 Apr\3430\3430_sample_1.raw]
TRUE	TRUE	(R)LDGSLETTNEILDsAsHDcPLVTQtYGAAAGK(G)	1	43.92	40.4001	2	0	Phospho (+80), Phospho (+80), Carbamidomethyl (+57), Phospho (+80)	1192.16	3573.45	3	-0.01736	-4.856	3147.76		406		0	18375.7		375	43519: Scan 50434 [\\data2.thecrick.org\proteomics\data\instruments\RAW FILES\FSN20234 Orbitrap Lumos\2024\04 Apr\3430\3430_sample_1.raw]
TRUE	TRUE	(R)LDGSLETTNEILDSAsHDcPLVTQTYGAAAGK(G)	0.99	43.39	40.2477	2	5.85	Phospho (+80), Carbamidomethyl (+57)	1138.85	3413.52	3	-0.01499	-4.391	2814.37		406		0	37657.3		375	36448: Scan 43208 [\\data2.thecrick.org\proteomics\data\instruments\RAW FILES\FSN20234 Orbitrap Lumos\2024\04 Apr\3430\3430_sample_1.raw]
TRUE	TRUE	(R)LDGSLETTNEILDSAsHDcPLVTQTYGAAAGK(G)	0.99	42.25	40.2477	2	4.13	Phospho (+80), Carbamidomethyl (+57)	1138.85	3413.52	3	-0.01499	-4.391	2815.96		406		0	30754.4		375	36483: Scan 43243 [\\data2.thecrick.org\proteomics\data\instruments\RAW FILES\FSN20234 Orbitrap Lumos\2024\04 Apr\3430\3430_sample_1.raw]
TRUE	TRUE	(R)LDGsLETtNEILDSAsHDcPLVTQTYGAAAGK(G)	0.99	40.89	40.3937	2	0	Phospho (+80), Phospho (+80), Phospho (+80), Carbamidomethyl (+57)	1192.16	3573.45	3	-0.01286	-3.597	3157.04		406		0	95658.4		375	43710: Scan 50632 [\\data2.thecrick.org\proteomics\data\instruments\RAW FILES\FSN20234 Orbitrap Lumos\2024\04 Apr\3430\3430_sample_1.raw]
TRUE	TRUE	(R)LDGsLETtNEILDSASHDcPLVTQtYGAAAGK(G)	0.98	39.34	40.4025	2	1.42	Phospho (+80), Phospho (+80), Carbamidomethyl (+57), Phospho (+80)	1192.16	3573.45	3	-0.01856	-5.192	3108.71		406		0	109878		375	42694: Scan 49586 [\\data2.thecrick.org\proteomics\data\instruments\RAW FILES\FSN20234 Orbitrap Lumos\2024\04 Apr\3430\3430_sample_1.raw]
TRUE	TRUE	(R)LDGSLETTNEILDsASHDcPLVTQTYGAAAGK(G)	0.98	38.8	40.242	2	0.01	Phospho (+80), Carbamidomethyl (+57)	1138.84	3413.51	3	-0.02729	-7.994	2761.87		406		0	33425.9		375	35313: Scan 42047 [\\data2.thecrick.org\proteomics\data\instruments\RAW FILES\FSN20234 Orbitrap Lumos\2024\04 Apr\3430\3430_sample_1.raw]
TRUE	TRUE	(R)LDGSLETtNEILDSASHDcPLVTQTYGAAAGK(G)	0.96	36.01	40.2473	2	1.53	Phospho (+80), Carbamidomethyl (+57)	1138.84	3413.51	3	-0.02159	-6.324	3582.07		406		0	1024.35		375	51192: Scan 58547 [\\data2.thecrick.org\proteomics\data\instruments\RAW FILES\FSN20234 Orbitrap Lumos\2024\04 Apr\3430\3430_sample_1.raw]
TRUE	TRUE	(R)LDGsLETtNEILDSASHDcPLVTQTYGAAAGK(G)	0.95	35.03	40.3161	2	0	Phospho (+80), Phospho (+80), Carbamidomethyl (+57)	1165.5	3493.49	3	-0.01423	-4.071	2929.31		406		0	250424		375	38914: Scan 45728 [\\data2.thecrick.org\proteomics\data\instruments\RAW FILES\FSN20234 Orbitrap Lumos\2024\04 Apr\3430\3430_sample_1.raw]
TRUE	TRUE	(R)LDGSLETTNEILDSAsHDcPLVTQTYGAAAGKGtYVPSSPTR(L)	1	75.33	38.823	2	0	Phospho (+80), Carbamidomethyl (+57), Phospho (+80)	1135.76	4539	4	-0.017	-3.745	2839.61		416		0	64586.1		375	36991: Scan 43764 [\\data2.thecrick.org\proteomics\data\instruments\RAW FILES\FSN20234 Orbitrap Lumos\2024\04 Apr\3430\3430_sample_1.raw]
TRUE	TRUE	(R)LDGSLETTNEILDSASHDcPLVtQTYGAAAGKGTyVPSSPtR(L)	0.98	38.24	38.8846	2	1.3	Carbamidomethyl (+57), Phospho (+80), Phospho (+80), Phospho (+80)	1155.75	4618.97	4	-0.01573	-3.406	2971.23		416		0	58853.8		375	39808: Scan 46639 [\\data2.thecrick.org\proteomics\data\instruments\RAW FILES\FSN20234 Orbitrap Lumos\2024\04 Apr\3430\3430_sample_1.raw]
TRUE	TRUE	(K)GTYVPsSPTR(L)	0.98	42.3	38.7169	2	2.95	Phospho (+80)	572.753	1143.49	2	-0.004913	-4.293	1690.08		416		0	199892		407	12465: Scan 17449 [\\data2.thecrick.org\proteomics\data\instruments\RAW FILES\FSN20234 Orbitrap Lumos\2024\04 Apr\3430\3430_sample_1.raw]
TRUE	TRUE	(K)GTYVPSsPTR(L)	0.98	41.65	38.7169	2	7.75	Phospho (+80)	572.753	1143.49	2	-0.005333	-4.66	1588.05		416		0	160432		407	10281: Scan 15006 [\\data2.thecrick.org\proteomics\data\instruments\RAW FILES\FSN20234 Orbitrap Lumos\2024\04 Apr\3430\3430_sample_1.raw]
TRUE	TRUE	(K)GTYVPSsPTR(L)	0.97	39.18	38.7169	2	7.64	Phospho (+80)	572.752	1143.49	2	-0.005933	-5.184	1564.44		416		0	1633690		407	9735: Scan 14404 [\\data2.thecrick.org\proteomics\data\instruments\RAW FILES\FSN20234 Orbitrap Lumos\2024\04 Apr\3430\3430_sample_1.raw]
TRUE	TRUE	(R)LAYtDDLGAVGGAcLEDEASALR(L)	1	156.82	40.2301	2	11.3	Phospho (+80), Carbamidomethyl (+57)	1224.04	2446.06	2	-0.009819	-4.012	3004.26		439		0	94216.6		417	40507: Scan 47351 [\\data2.thecrick.org\proteomics\data\instruments\RAW FILES\FSN20234 Orbitrap Lumos\2024\04 Apr\3430\3430_sample_1.raw]
TRUE	TRUE	(R)LAYTDDLGAVGGAcLEDEAsALR(L)	1	141.32	40.2301	2	116.23	Carbamidomethyl (+57), Phospho (+80)	1224.04	2446.06	2	-0.01062	-4.339	2935.26		439		0	5245110		417	39041: Scan 45857 [\\data2.thecrick.org\proteomics\data\instruments\RAW FILES\FSN20234 Orbitrap Lumos\2024\04 Apr\3430\3430_sample_1.raw]
TRUE	TRUE	(R)LAYtDDLGAVGGAcLEDEASALR(L)	1	81.95	40.2301	2	13.96	Phospho (+80), Carbamidomethyl (+57)	1224.04	2446.06	2	-0.009819	-4.012	3004.42		439		0	97516.4		417	40509: Scan 47353 [\\data2.thecrick.org\proteomics\data\instruments\RAW FILES\FSN20234 Orbitrap Lumos\2024\04 Apr\3430\3430_sample_1.raw]
TRUE	TRUE	(R)LAYTDDLGAVGGAcLEDEAsALR(L)	1	62.46	40.2301	2	49.45	Carbamidomethyl (+57), Phospho (+80)	816.362	2446.06	3	-0.009605	-3.925	2938.76		439		0	37149.6		417	39114: Scan 45931 [\\data2.thecrick.org\proteomics\data\instruments\RAW FILES\FSN20234 Orbitrap Lumos\2024\04 Apr\3430\3430_sample_1.raw]
TRUE	TRUE	(R)LAYTDDLGAVGGAcLEDEAsALR(L)	1	60.06	40.2301	2	54.84	Carbamidomethyl (+57), Phospho (+80)	1224.04	2446.06	2	-0.01062	-4.339	2960.26		439		0	14817.7		417	39575: Scan 46401 [\\data2.thecrick.org\proteomics\data\instruments\RAW FILES\FSN20234 Orbitrap Lumos\2024\04 Apr\3430\3430_sample_1.raw]
TRUE	TRUE	(R)LAYTDDLGAVGGAcLEDEAsALRLDEDSEHPPMILR(T)	1	130.35	39.6886	2	25.01	Carbamidomethyl (+57), Phospho (+80)	1327.27	3978.78	3	-0.02099	-5.275	2900.76		452		0	408415		417	38304: Scan 45106 [\\data2.thecrick.org\proteomics\data\instruments\RAW FILES\FSN20234 Orbitrap Lumos\2024\04 Apr\3430\3430_sample_1.raw]
TRUE	TRUE	(R)LAYTDDLGAVGGAcLEDEAsALRLDEDsEHPPMILR(T)	1	126.53	39.6689	2	75.62	Carbamidomethyl (+57), Phospho (+80), Phospho (+80)	1353.93	4058.75	3	-0.01513	-3.726	3004.08		452		0	438893		417	40503: Scan 47347 [\\data2.thecrick.org\proteomics\data\instruments\RAW FILES\FSN20234 Orbitrap Lumos\2024\04 Apr\3430\3430_sample_1.raw]
TRUE	TRUE	(R)LAYTDDLGAVGGAcLEDEAsALRLDEDSEHPPMILR(T)	1	114.47	39.6867	2	47.73	Carbamidomethyl (+57), Phospho (+80)	995.703	3978.78	4	-0.01913	-4.807	2895.42		452		0	15778700		417	38186: Scan 44987 [\\data2.thecrick.org\proteomics\data\instruments\RAW FILES\FSN20234 Orbitrap Lumos\2024\04 Apr\3430\3430_sample_1.raw]
TRUE	TRUE	(R)LAYTDDLGAVGGAcLEDEAsALRLDEDSEHPPMILR(T)	1	99.81	39.6834	2	22.02	Carbamidomethyl (+57), Phospho (+80)	1327.27	3978.79	3	-0.01289	-3.24	2895.46		452		0	3260520		417	38187: Scan 44988 [\\data2.thecrick.org\proteomics\data\instruments\RAW FILES\FSN20234 Orbitrap Lumos\2024\04 Apr\3430\3430_sample_1.raw]
TRUE	TRUE	(R)LAYTDDLGAVGGAcLEDEASALRLDEDsEHPPMILR(T)	1	96.76	39.6876	2	27.41	Carbamidomethyl (+57), Phospho (+80)	1327.27	3978.78	3	-0.01979	-4.974	2920.95		452		0	106796		417	38732: Scan 45543 [\\data2.thecrick.org\proteomics\data\instruments\RAW FILES\FSN20234 Orbitrap Lumos\2024\04 Apr\3430\3430_sample_1.raw]
TRUE	TRUE	(R)LAYtDDLGAVGGAcLEDEAsALRLDEDSEHPPMILR(T)	1	95.48	39.6689	2	23.09	Phospho (+80), Carbamidomethyl (+57), Phospho (+80)	1353.93	4058.75	3	-0.01513	-3.726	3027.58		452		0	35187.1		417	40997: Scan 47851 [\\data2.thecrick.org\proteomics\data\instruments\RAW FILES\FSN20234 Orbitrap Lumos\2024\04 Apr\3430\3430_sample_1.raw]
TRUE	TRUE	(R)LAYTDDLGAVGGAcLEDEAsALRLDEDsEHPPMILR(T)	1	76.79	39.6755	2	41.83	Carbamidomethyl (+57), Phospho (+80), Phospho (+80)	1015.7	4058.75	4	-0.0177	-4.36	3004		452		0	2512670		417	40501: Scan 47345 [\\data2.thecrick.org\proteomics\data\instruments\RAW FILES\FSN20234 Orbitrap Lumos\2024\04 Apr\3430\3430_sample_1.raw]
TRUE	TRUE	(R)LAYtDDLGAVGGAcLEDEAsALRLDEDsEHPPMILR(T)	1	76.03	39.6525	2	7.45	Phospho (+80), Carbamidomethyl (+57), Phospho (+80), Phospho (+80)	1035.69	4138.72	4	-0.01363	-3.293	3196.84		452		0	107693		417	44538: Scan 51478 [\\data2.thecrick.org\proteomics\data\instruments\RAW FILES\FSN20234 Orbitrap Lumos\2024\04 Apr\3430\3430_sample_1.raw]
TRUE	TRUE	(R)LAYtDDLGAVGGAcLEDEAsALRLDEDSEHPPMILR(T)	1	73.94	39.6689	2	11.51	Phospho (+80), Carbamidomethyl (+57), Phospho (+80)	1353.93	4058.75	3	-0.01513	-3.726	3027.4		452		0	81861.4		417	40993: Scan 47847 [\\data2.thecrick.org\proteomics\data\instruments\RAW FILES\FSN20234 Orbitrap Lumos\2024\04 Apr\3430\3430_sample_1.raw]
TRUE	TRUE	(R)LAYtDDLGAVGGAcLEDEAsALRLDEDsEHPPMILR(T)	1	67.15	39.6661	2	3.47	Phospho (+80), Carbamidomethyl (+57), Phospho (+80), Phospho (+80)	1380.58	4138.72	3	-0.01616	-3.903	3196.89		452		0	61359		417	44539: Scan 51479 [\\data2.thecrick.org\proteomics\data\instruments\RAW FILES\FSN20234 Orbitrap Lumos\2024\04 Apr\3430\3430_sample_1.raw]
TRUE	TRUE	(R)LAYTDDLGAVGGAcLEDEAsALRLDEDsEHPPMILR(T)	1	67.15	39.6689	2	34.47	Carbamidomethyl (+57), Phospho (+80), Phospho (+80)	1353.93	4058.75	3	-0.01513	-3.726	3003.94		452		0	892172		417	40500: Scan 47344 [\\data2.thecrick.org\proteomics\data\instruments\RAW FILES\FSN20234 Orbitrap Lumos\2024\04 Apr\3430\3430_sample_1.raw]
FALSE	TRUE	(R)LAYTDDLGAVGGAcLEDEAsALRLDEDSEHPPmILR(T)	1	63.13	39.4812	2	11.42	Carbamidomethyl (+57), Phospho (+80), Oxidation (+16)	1332.6	3994.78	3	-0.01751	-4.382	2900.44		452		0	39469.1		417	38298: Scan 45100 [\\data2.thecrick.org\proteomics\data\instruments\RAW FILES\FSN20234 Orbitrap Lumos\2024\04 Apr\3430\3430_sample_1.raw]
TRUE	TRUE	(R)LAYTDDLGAVGGAcLEDEAsALRLDEDSEHPPMILR(T)	1	59.94	39.6834	2	14.1	Carbamidomethyl (+57), Phospho (+80)	1327.27	3978.79	3	-0.01289	-3.24	2895.59		452		0	3885020		417	38190: Scan 44991 [\\data2.thecrick.org\proteomics\data\instruments\RAW FILES\FSN20234 Orbitrap Lumos\2024\04 Apr\3430\3430_sample_1.raw]
TRUE	TRUE	(R)LAYTDDLGAVGGAcLEDEASALRLDEDsEHPPMILR(T)	1	58.55	39.6867	2	13.19	Carbamidomethyl (+57), Phospho (+80)	995.703	3978.78	4	-0.01893	-4.757	2920.49		452		0	738163		417	38723: Scan 45534 [\\data2.thecrick.org\proteomics\data\instruments\RAW FILES\FSN20234 Orbitrap Lumos\2024\04 Apr\3430\3430_sample_1.raw]
FALSE	TRUE	(R)LAYTDDLGAVGGAcLEDEASALRLDEDsEHPPmILR(T)	1	55.39	39.4812	2	9.46	Carbamidomethyl (+57), Phospho (+80), Oxidation (+16)	1332.6	3994.78	3	-0.01751	-4.382	2899.35		452		0	94088.2		417	38273: Scan 45075 [\\data2.thecrick.org\proteomics\data\instruments\RAW FILES\FSN20234 Orbitrap Lumos\2024\04 Apr\3430\3430_sample_1.raw]
TRUE	TRUE	(R)LAYTDDLGAVGGAcLEDEAsALRLDEDSEHPPmILR(T)	1	55.86	39.4797	2	21.97	Carbamidomethyl (+57), Phospho (+80), Oxidation (+16)	999.702	3994.78	4	-0.01837	-4.596	2898.7		452		0	469604		417	38258: Scan 45060 [\\data2.thecrick.org\proteomics\data\instruments\RAW FILES\FSN20234 Orbitrap Lumos\2024\04 Apr\3430\3430_sample_1.raw]
TRUE	TRUE	(R)LAYtDDLGAVGGAcLEDEAsALRLDEDSEHPPMILR(T)	1	48.86	39.6731	2	5.08	Phospho (+80), Carbamidomethyl (+57), Phospho (+80)	1015.7	4058.75	4	-0.0161	-3.966	3027.34		452		0	192456		417	40992: Scan 47846 [\\data2.thecrick.org\proteomics\data\instruments\RAW FILES\FSN20234 Orbitrap Lumos\2024\04 Apr\3430\3430_sample_1.raw]
TRUE	TRUE	(R)LAYTDDLGAVGGAcLEDEAsALRLDEDSEHPPMILR(T)	1	47.12	39.6876	2	14.56	Carbamidomethyl (+57), Phospho (+80)	1327.27	3978.78	3	-0.01979	-4.974	2901.35		452		0	1122700		417	38316: Scan 45119 [\\data2.thecrick.org\proteomics\data\instruments\RAW FILES\FSN20234 Orbitrap Lumos\2024\04 Apr\3430\3430_sample_1.raw]
FALSE	TRUE	(R)LAYTDDLGAVGGAcLEDEASALRLDEDsEHPPmILR(T)	0.98	39.79	39.4802	2	4.92	Carbamidomethyl (+57), Phospho (+80), Oxidation (+16)	999.702	3994.78	4	-0.02009	-5.027	2852.1		452		0	94646.3		417	37263: Scan 44041 [\\data2.thecrick.org\proteomics\data\instruments\RAW FILES\FSN20234 Orbitrap Lumos\2024\04 Apr\3430\3430_sample_1.raw]
TRUE	TRUE	(R)LDEDsEHPPMILR(T)	1	74.34	39.6104	2	57.7	Phospho (+80)	816.357	1630.7	2	-0.006953	-4.261	2187.34		452		0	195352		440	23077: Scan 29099 [\\data2.thecrick.org\proteomics\data\instruments\RAW FILES\FSN20234 Orbitrap Lumos\2024\04 Apr\3430\3430_sample_1.raw]
TRUE	TRUE	(R)LDEDsEHPPMILR(T)	1	47.29	39.6104	2	33.32	Phospho (+80)	544.573	1630.7	3	-0.007919	-4.853	2187.8		452		0	426152		440	23086: Scan 29109 [\\data2.thecrick.org\proteomics\data\instruments\RAW FILES\FSN20234 Orbitrap Lumos\2024\04 Apr\3430\3430_sample_1.raw]
TRUE	TRUE	(R)LDEDsEHPPmILR(T)	0.99	44.5	39.4949	2	32.54	Phospho (+80), Oxidation (+16)	824.355	1646.69	2	-0.006988	-4.241	2198.2		452		0	37037.9		440	23304: Scan 29342 [\\data2.thecrick.org\proteomics\data\instruments\RAW FILES\FSN20234 Orbitrap Lumos\2024\04 Apr\3430\3430_sample_1.raw]
TRUE	TRUE	(R)LDEDsEHPPMILR(T)	0.99	39.61	39.6104	2	26.3	Phospho (+80)	544.573	1630.7	3	-0.007919	-4.853	2188.24		452		0	341114		440	23096: Scan 29119 [\\data2.thecrick.org\proteomics\data\instruments\RAW FILES\FSN20234 Orbitrap Lumos\2024\04 Apr\3430\3430_sample_1.raw]
TRUE	TRUE	(R)LDEDsEHPPmILR(T)	0.98	41.35	39.4949	2	35.18	Phospho (+80), Oxidation (+16)	824.354	1646.69	2	-0.007588	-4.605	1949.35		452		0	28021		440	17904: Scan 23435 [\\data2.thecrick.org\proteomics\data\instruments\RAW FILES\FSN20234 Orbitrap Lumos\2024\04 Apr\3430\3430_sample_1.raw]

## Sheet: sample 3 - WT + inh
Valid	Assigned	Sequence	Prob	Mascot Ion score	Mascot Identity score	NTT	Mascot Delta Ion Score	Modifications	Observed	Actual Mass	Charge	Delta Da	Delta PPM	Retention Time	Intensity	Stop	Ion Mobility	# Other Proteins	TIC	Other Proteins	Start	Spectrum ID
TRUE	TRUE	(K)FFSLSsVDKLEQIYEcTDTEDVcIVER(L)	1	78.89	40.2531	2	0	Phospho (+80), Carbamidomethyl (+57), Carbamidomethyl (+57)	1121.49	3361.46	3	-0.01876	-5.579	3089.89		81		0	331247		55	41298: Scan 48741 [\\data2.thecrick.org\proteomics\data\instruments\RAW FILES\FSN20234 Orbitrap Lumos\2024\04 Apr\3430\3430_sample_3.raw]
TRUE	TRUE	(K)FFSLSsVDKLEQIYEcTDTEDVcIVER(L)	1	66.59	40.2531	2	0	Phospho (+80), Carbamidomethyl (+57), Carbamidomethyl (+57)	1121.49	3361.46	3	-0.01876	-5.579	3089.93		81		0	299377		55	41299: Scan 48742 [\\data2.thecrick.org\proteomics\data\instruments\RAW FILES\FSN20234 Orbitrap Lumos\2024\04 Apr\3430\3430_sample_3.raw]
TRUE	TRUE	(R)LFSSsLVAIVSLK(A)	1	50.54	38.9592	2	9.61	Phospho (+80)	722.393	1442.77	2	-0.007373	-5.107	3155.85		94		0	18387		82	42695: Scan 50163 [\\data2.thecrick.org\proteomics\data\instruments\RAW FILES\FSN20234 Orbitrap Lumos\2024\04 Apr\3430\3430_sample_3.raw]
TRUE	TRUE	(K)GtEIcNySYSNTILAVK(L)	1	45.69	39.9699	2	10.1	Phospho (+80), Carbamidomethyl (+57), Phospho (+80)	698.34	2092	3	0.1358	64.9	2128.35		123		0	50185.9		107	21165: Scan 27354 [\\data2.thecrick.org\proteomics\data\instruments\RAW FILES\FSN20234 Orbitrap Lumos\2024\04 Apr\3430\3430_sample_3.raw]
TRUE	TRUE	(K)GTEIcNysYSNTILAVK(L)	1	45.84	40.1682	2	3.33	Carbamidomethyl (+57), Phospho (+80), Phospho (+80)	698.379	2092.12	3	0.2527	120.7	2137.43		123		0	44837.4		107	21347: Scan 27558 [\\data2.thecrick.org\proteomics\data\instruments\RAW FILES\FSN20234 Orbitrap Lumos\2024\04 Apr\3430\3430_sample_3.raw]
TRUE	TRUE	(R)AANMIPAHDsPLAALAFDASGTK(L)	0.99	39.8	40.3145	2	33.46	Phospho (+80)	783.699	2348.08	3	-0.01223	-5.206	2787.7		216		0	43335.8		194	34924: Scan 42197 [\\data2.thecrick.org\proteomics\data\instruments\RAW FILES\FSN20234 Orbitrap Lumos\2024\04 Apr\3430\3430_sample_3.raw]
TRUE	TRUE	(K)LATAsEKGTVIR(V)	1	43.83	38.9287	2	17	Phospho (+80)	442.563	1324.67	3	-0.007289	-5.499	1423.62		228		0	36252.8		217	6120: Scan 10371 [\\data2.thecrick.org\proteomics\data\instruments\RAW FILES\FSN20234 Orbitrap Lumos\2024\04 Apr\3430\3430_sample_3.raw]
TRUE	TRUE	(R)cVsIcSLAFSMDGMFLSASSNTETVHIFK(L)	1	83.42	40.3084	2	7.04	Carbamidomethyl (+57), Phospho (+80), Carbamidomethyl (+57)	1107.15	3318.43	3	-0.01686	-5.079	3258.18		276		0	91601.6		248	44826: Scan 52341 [\\data2.thecrick.org\proteomics\data\instruments\RAW FILES\FSN20234 Orbitrap Lumos\2024\04 Apr\3430\3430_sample_3.raw]
TRUE	TRUE	(R)cVsIcSLAFSMDGMFLSASSNTETVHIFK(L)	1	51.37	40.3084	2	2.02	Carbamidomethyl (+57), Phospho (+80), Carbamidomethyl (+57)	1107.15	3318.43	3	-0.01686	-5.079	3258.66		276		0	76355.4		248	44835: Scan 52350 [\\data2.thecrick.org\proteomics\data\instruments\RAW FILES\FSN20234 Orbitrap Lumos\2024\04 Apr\3430\3430_sample_3.raw]
FALSE	TRUE	(K)EKPPEEPTTWtGYFGK(V)	0.97	36.04	39.9127	2	9.23	Phospho (+80)	649.621	1945.84	3	-0.009359	-4.807	2518.21		297		0	57271.1		282	29312: Scan 36305 [\\data2.thecrick.org\proteomics\data\instruments\RAW FILES\FSN20234 Orbitrap Lumos\2024\04 Apr\3430\3430_sample_3.raw]
FALSE	TRUE	(K)EKPPEEPTTWtGYFGK(V)	0.96	38.14	39.9127	2	0	Phospho (+80)	973.928	1945.84	2	-0.009793	-5.03	2519.98		297		0	27619.1		282	29349: Scan 36348 [\\data2.thecrick.org\proteomics\data\instruments\RAW FILES\FSN20234 Orbitrap Lumos\2024\04 Apr\3430\3430_sample_3.raw]
TRUE	TRUE	(K)VLMAsTSYLPSQVTEMFNQGR(A)	1	130.02	40.2971	2	13.07	Phospho (+80)	1220.05	2438.09	2	-0.01535	-6.295	3167.27		318		0	10329800		298	42938: Scan 50410 [\\data2.thecrick.org\proteomics\data\instruments\RAW FILES\FSN20234 Orbitrap Lumos\2024\04 Apr\3430\3430_sample_3.raw]
TRUE	TRUE	(K)VLmAStSYLPSQVTEMFNQGR(A)	1	118.55	40.0659	2	0	Oxidation (+16), Phospho (+80)	1228.05	2454.08	2	-0.01287	-5.242	3090.58		318		0	44379.6		298	41313: Scan 48756 [\\data2.thecrick.org\proteomics\data\instruments\RAW FILES\FSN20234 Orbitrap Lumos\2024\04 Apr\3430\3430_sample_3.raw]
TRUE	TRUE	(K)VLMAsTSYLPSQVTEmFNQGR(A)	1	103.58	40.0659	2	12.78	Phospho (+80), Oxidation (+16)	1228.05	2454.08	2	-0.01327	-5.404	2950.42		318		0	54698.8		298	38380: Scan 45750 [\\data2.thecrick.org\proteomics\data\instruments\RAW FILES\FSN20234 Orbitrap Lumos\2024\04 Apr\3430\3430_sample_3.raw]
TRUE	TRUE	(K)VLMAStSYLPSQVTEMFNQGR(A)	1	95.49	40.2971	2	10.29	Phospho (+80)	1220.05	2438.09	2	-0.01015	-4.163	3140.94		318		0	376337		298	42380: Scan 49842 [\\data2.thecrick.org\proteomics\data\instruments\RAW FILES\FSN20234 Orbitrap Lumos\2024\04 Apr\3430\3430_sample_3.raw]
TRUE	TRUE	(K)VLMAStSYLPSQVTEMFNQGR(A)	1	79.67	40.2971	2	1.39	Phospho (+80)	1220.05	2438.09	2	-0.01535	-6.295	3191.45		318		0	44587.2		298	43447: Scan 50929 [\\data2.thecrick.org\proteomics\data\instruments\RAW FILES\FSN20234 Orbitrap Lumos\2024\04 Apr\3430\3430_sample_3.raw]
TRUE	TRUE	(K)VLMAStSYLPSQVTEMFNQGR(A)	1	62.7	40.2971	2	0	Phospho (+80)	1220.05	2438.09	2	-0.01215	-4.983	3170.24		318		0	2656880		298	43001: Scan 50474 [\\data2.thecrick.org\proteomics\data\instruments\RAW FILES\FSN20234 Orbitrap Lumos\2024\04 Apr\3430\3430_sample_3.raw]
TRUE	TRUE	(K)VLmASTsYLPSQVTEMFNQGR(A)	1	62.06	40.0659	2	0	Oxidation (+16), Phospho (+80)	1228.05	2454.09	2	-0.01107	-4.508	3065.61		318		0	37436.6		298	40793: Scan 48224 [\\data2.thecrick.org\proteomics\data\instruments\RAW FILES\FSN20234 Orbitrap Lumos\2024\04 Apr\3430\3430_sample_3.raw]
TRUE	TRUE	(K)VLMAStSYLPSQVTEmFNQGR(A)	0.99	46.78	40.0659	2	1.77	Phospho (+80), Oxidation (+16)	1228.05	2454.08	2	-0.01327	-5.404	2949.96		318		0	66033.6		298	38370: Scan 45740 [\\data2.thecrick.org\proteomics\data\instruments\RAW FILES\FSN20234 Orbitrap Lumos\2024\04 Apr\3430\3430_sample_3.raw]
TRUE	TRUE	(K)VLMAStSYLPSQVTEMFNQGR(A)	0.96	38.7	40.2975	2	0	Phospho (+80)	1220.05	2438.09	2	-0.008953	-3.671	3240.25		318		0	13892.4		298	44455: Scan 51961 [\\data2.thecrick.org\proteomics\data\instruments\RAW FILES\FSN20234 Orbitrap Lumos\2024\04 Apr\3430\3430_sample_3.raw]
TRUE	TRUE	(R)LDGSLETTNEILDSAsHDcPLVTQTYGAAAGK(G)	1	127.58	40.2465	2	9.02	Phospho (+80), Carbamidomethyl (+57)	1138.85	3413.51	3	-0.01919	-5.621	2783.98		406		0	304828		375	34845: Scan 42117 [\\data2.thecrick.org\proteomics\data\instruments\RAW FILES\FSN20234 Orbitrap Lumos\2024\04 Apr\3430\3430_sample_3.raw]
TRUE	TRUE	(R)LDGsLETTNEILDSASHDcPLVTQTYGAAAGK(G)	1	80.62	40.2465	2	8.72	Phospho (+80), Carbamidomethyl (+57)	1138.85	3413.51	3	-0.01919	-5.621	2783.92		406		0	532286		375	34844: Scan 42116 [\\data2.thecrick.org\proteomics\data\instruments\RAW FILES\FSN20234 Orbitrap Lumos\2024\04 Apr\3430\3430_sample_3.raw]
TRUE	TRUE	(R)LDGSLETTNEILDSASHDcPLVTQTyGAAAGK(G)	1	76.8	40.244	2	8.96	Carbamidomethyl (+57), Phospho (+80)	1138.85	3413.53	3	-0.0008947	-0.262	2813.17		406		0	90024.2		375	35465: Scan 42750 [\\data2.thecrick.org\proteomics\data\instruments\RAW FILES\FSN20234 Orbitrap Lumos\2024\04 Apr\3430\3430_sample_3.raw]
FALSE	TRUE	(R)LDGsLETTNEILDSASHDcPLVTQtYGAAAGK(G)	1	59.66	40.3181	2	5.98	Phospho (+80), Carbamidomethyl (+57), Phospho (+80)	1165.5	3493.48	3	-0.02053	-5.874	2952.19		406		0	31477.4		375	38414: Scan 45787 [\\data2.thecrick.org\proteomics\data\instruments\RAW FILES\FSN20234 Orbitrap Lumos\2024\04 Apr\3430\3430_sample_3.raw]
TRUE	TRUE	(R)LDGSLETTNEILDSAsHDcPLVTQTYGAAAGK(G)	1	58.91	40.2477	2	0	Phospho (+80), Carbamidomethyl (+57)	1138.85	3413.52	3	-0.01649	-4.831	2836.79		406		0	1856810		375	35963: Scan 43265 [\\data2.thecrick.org\proteomics\data\instruments\RAW FILES\FSN20234 Orbitrap Lumos\2024\04 Apr\3430\3430_sample_3.raw]
FALSE	TRUE	(R)LDGsLETTNEILDsASHDcPLVTQtYGAAAGK(G)	1	58.38	40.3997	2	1.56	Phospho (+80), Phospho (+80), Carbamidomethyl (+57), Phospho (+80)	1192.16	3573.45	3	-0.01526	-4.269	3143.47		406		0	35677.5		375	42436: Scan 49899 [\\data2.thecrick.org\proteomics\data\instruments\RAW FILES\FSN20234 Orbitrap Lumos\2024\04 Apr\3430\3430_sample_3.raw]
TRUE	TRUE	(R)LDGsLETtNEILDSASHDcPLVTQtYGAAAGK(G)	1	49.03	40.3997	2	0	Phospho (+80), Phospho (+80), Carbamidomethyl (+57), Phospho (+80)	1192.16	3573.45	3	-0.01526	-4.269	3143.3		406		0	53794.6		375	42432: Scan 49895 [\\data2.thecrick.org\proteomics\data\instruments\RAW FILES\FSN20234 Orbitrap Lumos\2024\04 Apr\3430\3430_sample_3.raw]
TRUE	TRUE	(R)LDGSLETTNEILDsAsHDcPLVTQTYGAAAGK(G)	1	48.13	40.3246	2	5.94	Phospho (+80), Phospho (+80), Carbamidomethyl (+57)	1165.5	3493.48	3	-0.02233	-6.389	2914.09		406		0	67260.5		375	37611: Scan 44955 [\\data2.thecrick.org\proteomics\data\instruments\RAW FILES\FSN20234 Orbitrap Lumos\2024\04 Apr\3430\3430_sample_3.raw]
TRUE	TRUE	(R)LDGsLETTNEILDSASHDcPLVTQTYGAAAGK(G)	1	43.38	40.2477	2	3.74	Phospho (+80), Carbamidomethyl (+57)	1138.85	3413.52	3	-0.01649	-4.831	2836.92		406		0	1616920		375	35966: Scan 43268 [\\data2.thecrick.org\proteomics\data\instruments\RAW FILES\FSN20234 Orbitrap Lumos\2024\04 Apr\3430\3430_sample_3.raw]
TRUE	TRUE	(R)LDGsLETTNEILDSAsHDcPLVTQTYGAAAGK(G)	1	43.12	40.3246	2	3.17	Phospho (+80), Phospho (+80), Carbamidomethyl (+57)	1165.5	3493.48	3	-0.02233	-6.389	2915.19		406		0	38708.8		375	37636: Scan 44981 [\\data2.thecrick.org\proteomics\data\instruments\RAW FILES\FSN20234 Orbitrap Lumos\2024\04 Apr\3430\3430_sample_3.raw]
TRUE	TRUE	(R)LDGsLEttNEILDsAsHDcPLVTQTYGAAAGK(G)	0.97	35.88	39.9449	2	23.6	Phospho (+80), Phospho (+80), Phospho (+80), Phospho (+80), Phospho (+80), Carbamidomethyl (+57)	1245.57	3733.69	3	0.2917	78.1	2768.87		406		0	159554		375	34548: Scan 41806 [\\data2.thecrick.org\proteomics\data\instruments\RAW FILES\FSN20234 Orbitrap Lumos\2024\04 Apr\3430\3430_sample_3.raw]
TRUE	TRUE	(R)LDGSLETtNEILDSASHDcPLVTQTYGAAAGK(G)	0.97	36.15	40.2477	2	0	Phospho (+80), Carbamidomethyl (+57)	1138.85	3413.52	3	-0.01469	-4.304	2860.14		406		0	96423.6		375	36461: Scan 43777 [\\data2.thecrick.org\proteomics\data\instruments\RAW FILES\FSN20234 Orbitrap Lumos\2024\04 Apr\3430\3430_sample_3.raw]
TRUE	TRUE	(R)LDGSLETTNEILDSAsHDcPLVTQTYGAAAGK(G)	0.96	35.66	40.244	2	0.42	Phospho (+80), Carbamidomethyl (+57)	1138.84	3413.51	3	-0.02369	-6.939	2887.77		406		0	30548.2		375	37047: Scan 44379 [\\data2.thecrick.org\proteomics\data\instruments\RAW FILES\FSN20234 Orbitrap Lumos\2024\04 Apr\3430\3430_sample_3.raw]
FALSE	TRUE	(R)LDGSLETTNEILDSASHDcPLVTQTYGAAAGKGTYVPSSPtR(L)	1	54.1	38.8309	2	0	Carbamidomethyl (+57), Phospho (+80)	1115.76	4459.03	4	-0.02267	-5.083	2781.95		416		0	62195		375	34802: Scan 42073 [\\data2.thecrick.org\proteomics\data\instruments\RAW FILES\FSN20234 Orbitrap Lumos\2024\04 Apr\3430\3430_sample_3.raw]
FALSE	TRUE	(R)LDGSLETTNEILDSASHDcPLVTQTYGAAAGKGTYVPSSPtR(L)	0.97	34.19	38.8309	2	2.21	Carbamidomethyl (+57), Phospho (+80)	1115.76	4459.03	4	-0.02267	-5.083	2781.12		416		0	115806		375	34785: Scan 42056 [\\data2.thecrick.org\proteomics\data\instruments\RAW FILES\FSN20234 Orbitrap Lumos\2024\04 Apr\3430\3430_sample_3.raw]
TRUE	TRUE	(K)GTYVPSsPTR(L)	1	47.54	38.7169	2	9.09	Phospho (+80)	572.753	1143.49	2	-0.005553	-4.852	1577.65		416		0	150300		407	9684: Scan 14384 [\\data2.thecrick.org\proteomics\data\instruments\RAW FILES\FSN20234 Orbitrap Lumos\2024\04 Apr\3430\3430_sample_3.raw]
TRUE	TRUE	(K)GTYVPSsPTR(L)	0.99	45.9	38.7169	2	5.07	Phospho (+80)	572.753	1143.49	2	-0.005673	-4.957	1566.81		416		0	631458		407	9430: Scan 14104 [\\data2.thecrick.org\proteomics\data\instruments\RAW FILES\FSN20234 Orbitrap Lumos\2024\04 Apr\3430\3430_sample_3.raw]
TRUE	TRUE	(K)GTYVPSsPTR(L)	0.99	43.12	38.7169	2	2.12	Phospho (+80)	572.752	1143.49	2	-0.005913	-5.167	1556.76		416		0	9433930		407	9194: Scan 13850 [\\data2.thecrick.org\proteomics\data\instruments\RAW FILES\FSN20234 Orbitrap Lumos\2024\04 Apr\3430\3430_sample_3.raw]
TRUE	TRUE	(K)GTyVPSSPTR(L)	0.99	42.4	38.7169	2	4.76	Phospho (+80)	572.753	1143.49	2	-0.005353	-4.678	1459.37		416		0	67570.2		407	6957: Scan 11334 [\\data2.thecrick.org\proteomics\data\instruments\RAW FILES\FSN20234 Orbitrap Lumos\2024\04 Apr\3430\3430_sample_3.raw]
TRUE	TRUE	(K)GTYVPSsPTR(L)	0.98	40.16	38.7169	2	4.9	Phospho (+80)	572.753	1143.49	2	-0.005413	-4.73	1638.09		416		0	46169.6		407	11061: Scan 15929 [\\data2.thecrick.org\proteomics\data\instruments\RAW FILES\FSN20234 Orbitrap Lumos\2024\04 Apr\3430\3430_sample_3.raw]
TRUE	TRUE	(K)GTYVPSsPTR(L)	0.97	37.64	38.7169	2	4.61	Phospho (+80)	572.752	1143.49	2	-0.005933	-5.184	1566.3		416		0	684790		407	9419: Scan 14091 [\\data2.thecrick.org\proteomics\data\instruments\RAW FILES\FSN20234 Orbitrap Lumos\2024\04 Apr\3430\3430_sample_3.raw]
TRUE	TRUE	(K)GTYVPSsPTR(L)	0.96	37.25	38.7169	2	2.46	Phospho (+80)	572.752	1143.49	2	-0.005913	-5.167	1553.16		416		0	31353300		407	9115: Scan 13767 [\\data2.thecrick.org\proteomics\data\instruments\RAW FILES\FSN20234 Orbitrap Lumos\2024\04 Apr\3430\3430_sample_3.raw]
TRUE	TRUE	(K)GTYVPSsPTR(L)	0.96	37.08	38.7169	2	10.96	Phospho (+80)	572.753	1143.49	2	-0.005553	-4.852	1614.65		416		0	93016.1		407	10511: Scan 15316 [\\data2.thecrick.org\proteomics\data\instruments\RAW FILES\FSN20234 Orbitrap Lumos\2024\04 Apr\3430\3430_sample_3.raw]
TRUE	TRUE	(K)GTYVPSsPTR(L)	0.95	35.28	38.7169	2	5.93	Phospho (+80)	572.753	1143.49	2	-0.005613	-4.905	1559.31		416		0	4581500		407	9253: Scan 13913 [\\data2.thecrick.org\proteomics\data\instruments\RAW FILES\FSN20234 Orbitrap Lumos\2024\04 Apr\3430\3430_sample_3.raw]
TRUE	TRUE	(K)GTYVPSSPTRLAYtDDLGAVGGAcLEDEASALR(L)	1	94.25	40.4352	2	0	Phospho (+80), Carbamidomethyl (+57)	1164.87	3491.57	3	-0.01729	-4.952	2851.65		439		0	74348.2		407	36277: Scan 43589 [\\data2.thecrick.org\proteomics\data\instruments\RAW FILES\FSN20234 Orbitrap Lumos\2024\04 Apr\3430\3430_sample_3.raw]
TRUE	TRUE	(K)GTYVPSSPtRLAYTDDLGAVGGAcLEDEASALR(L)	1	65.94	40.4352	2	1.55	Phospho (+80), Carbamidomethyl (+57)	1164.87	3491.57	3	-0.01729	-4.952	2852.18		439		0	53452.4		407	36289: Scan 43601 [\\data2.thecrick.org\proteomics\data\instruments\RAW FILES\FSN20234 Orbitrap Lumos\2024\04 Apr\3430\3430_sample_3.raw]
TRUE	TRUE	(K)GTYVPSSPTRLAYtDDLGAVGGAcLEDEASALRLDEDSEHPPMILR(T)	1	46.94	38.3244	2	0.03	Phospho (+80), Carbamidomethyl (+57)	1005.87	5024.3	5	-0.02395	-4.765	2860.73		452		0	118160		407	36473: Scan 43789 [\\data2.thecrick.org\proteomics\data\instruments\RAW FILES\FSN20234 Orbitrap Lumos\2024\04 Apr\3430\3430_sample_3.raw]
TRUE	TRUE	(R)LAYtDDLGAVGGAcLEDEASALR(L)	1	104.74	40.2301	2	2.36	Phospho (+80), Carbamidomethyl (+57)	1224.04	2446.06	2	-0.01342	-5.484	2914.43		439		0	54828.9		417	37618: Scan 44963 [\\data2.thecrick.org\proteomics\data\instruments\RAW FILES\FSN20234 Orbitrap Lumos\2024\04 Apr\3430\3430_sample_3.raw]
TRUE	TRUE	(R)LAYtDDLGAVGGAcLEDEASALR(L)	1	79.27	40.2301	2	9.9	Phospho (+80), Carbamidomethyl (+57)	1224.04	2446.07	2	-0.006419	-2.623	3004.93		439		0	20234.6		417	39531: Scan 46936 [\\data2.thecrick.org\proteomics\data\instruments\RAW FILES\FSN20234 Orbitrap Lumos\2024\04 Apr\3430\3430_sample_3.raw]
FALSE	TRUE	(R)LAYTDDLGAVGGAcLEDEAsALR(L)	1	76.42	40.2301	2	62.1	Carbamidomethyl (+57), Phospho (+80)	1224.04	2446.06	2	-0.01102	-4.503	2939.78		439		0	20981.1		417	38168: Scan 45523 [\\data2.thecrick.org\proteomics\data\instruments\RAW FILES\FSN20234 Orbitrap Lumos\2024\04 Apr\3430\3430_sample_3.raw]
TRUE	TRUE	(R)LAYTDDLGAVGGAcLEDEASALRLDEDsEHPPMILR(T)	1	103.01	39.6881	2	16.75	Carbamidomethyl (+57), Phospho (+80)	1327.27	3978.78	3	-0.01799	-4.522	2919.48		452		0	33141.9		417	37727: Scan 45074 [\\data2.thecrick.org\proteomics\data\instruments\RAW FILES\FSN20234 Orbitrap Lumos\2024\04 Apr\3430\3430_sample_3.raw]
TRUE	TRUE	(R)LAYTDDLGAVGGAcLEDEAsALRLDEDSEHPPMILR(T)	1	89.83	39.6858	2	11.15	Carbamidomethyl (+57), Phospho (+80)	1327.27	3978.79	3	-0.009595	-2.411	2891.7		452		0	674348		417	37132: Scan 44467 [\\data2.thecrick.org\proteomics\data\instruments\RAW FILES\FSN20234 Orbitrap Lumos\2024\04 Apr\3430\3430_sample_3.raw]
TRUE	TRUE	(R)LAYTDDLGAVGGAcLEDEASALRLDEDsEHPPMILR(T)	1	83.57	39.696	2	24.78	Carbamidomethyl (+57), Phospho (+80)	995.702	3978.78	4	-0.02521	-6.335	2917.21		452		0	377776		417	37677: Scan 45023 [\\data2.thecrick.org\proteomics\data\instruments\RAW FILES\FSN20234 Orbitrap Lumos\2024\04 Apr\3430\3430_sample_3.raw]
TRUE	TRUE	(R)LAYTDDLGAVGGAcLEDEAsALRLDEDSEHPPMILR(T)	1	76.89	39.6886	2	32.29	Carbamidomethyl (+57), Phospho (+80)	995.702	3978.78	4	-0.02137	-5.37	2891.64		452		0	2697130		417	37131: Scan 44466 [\\data2.thecrick.org\proteomics\data\instruments\RAW FILES\FSN20234 Orbitrap Lumos\2024\04 Apr\3430\3430_sample_3.raw]
TRUE	TRUE	(R)LAYTDDLGAVGGAcLEDEASALRLDEDsEHPPMILR(T)	1	72.97	39.6886	2	19.71	Carbamidomethyl (+57), Phospho (+80)	1327.27	3978.78	3	-0.02249	-5.652	2919.86		452		0	60414		417	37734: Scan 45082 [\\data2.thecrick.org\proteomics\data\instruments\RAW FILES\FSN20234 Orbitrap Lumos\2024\04 Apr\3430\3430_sample_3.raw]
TRUE	TRUE	(R)LAYTDDLGAVGGAcLEDEASALRLDEDsEHPPMILR(T)	1	47.97	39.6886	2	6.24	Carbamidomethyl (+57), Phospho (+80)	995.702	3978.78	4	-0.02197	-5.521	2921.26		452		0	89923.6		417	37765: Scan 45113 [\\data2.thecrick.org\proteomics\data\instruments\RAW FILES\FSN20234 Orbitrap Lumos\2024\04 Apr\3430\3430_sample_3.raw]
TRUE	TRUE	(R)LAYTDDLGAVGGAcLEDEAsALRLDEDSEHPPmILR(T)	1	46.73	39.4792	2	14.92	Carbamidomethyl (+57), Phospho (+80), Oxidation (+16)	999.702	3994.78	4	-0.01921	-4.806	2845.13		452		0	146537		417	36139: Scan 43448 [\\data2.thecrick.org\proteomics\data\instruments\RAW FILES\FSN20234 Orbitrap Lumos\2024\04 Apr\3430\3430_sample_3.raw]
TRUE	TRUE	(R)LAYTDDLGAVGGAcLEDEASALRLDEDsEHPPMILR(T)	1	44.46	39.6886	2	10.5	Carbamidomethyl (+57), Phospho (+80)	1327.27	3978.78	3	-0.02249	-5.652	2920.45		452		0	27755.4		417	37746: Scan 45094 [\\data2.thecrick.org\proteomics\data\instruments\RAW FILES\FSN20234 Orbitrap Lumos\2024\04 Apr\3430\3430_sample_3.raw]
TRUE	TRUE	(R)LAYTDDLGAVGGAcLEDEAsALRLDEDSEHPPMILR(T)	0.99	39.56	39.6886	2	14.68	Carbamidomethyl (+57), Phospho (+80)	995.702	3978.78	4	-0.02221	-5.581	2905.09		452		0	33895.9		417	37419: Scan 44760 [\\data2.thecrick.org\proteomics\data\instruments\RAW FILES\FSN20234 Orbitrap Lumos\2024\04 Apr\3430\3430_sample_3.raw]
TRUE	TRUE	(R)LDEDsEHPPMILR(T)	1	47.1	39.6104	2	36.12	Phospho (+80)	544.573	1630.7	3	-0.007859	-4.817	2194.9		452		0	130399		440	22567: Scan 28906 [\\data2.thecrick.org\proteomics\data\instruments\RAW FILES\FSN20234 Orbitrap Lumos\2024\04 Apr\3430\3430_sample_3.raw]
TRUE	TRUE	(R)LDEDsEHPPMILR(T)	1	43.22	39.6104	2	32.29	Phospho (+80)	544.574	1630.7	3	-0.006959	-4.265	2188.27		452		0	115758		440	22423: Scan 28756 [\\data2.thecrick.org\proteomics\data\instruments\RAW FILES\FSN20234 Orbitrap Lumos\2024\04 Apr\3430\3430_sample_3.raw]
TRUE	TRUE	(R)LDEDsEHPPMILR(T)	0.99	38.76	39.6104	2	32.52	Phospho (+80)	544.574	1630.7	3	-0.007439	-4.559	2198.44		452		0	64972.2		440	22647: Scan 28988 [\\data2.thecrick.org\proteomics\data\instruments\RAW FILES\FSN20234 Orbitrap Lumos\2024\04 Apr\3430\3430_sample_3.raw]

## Sheet: sample 4 - KI
Valid	Assigned	Sequence	Prob	Mascot Ion score	Mascot Identity score	NTT	Mascot Delta Ion Score	Modifications	Observed	Actual Mass	Charge	Delta Da	Delta PPM	Retention Time	Intensity	Stop	Ion Mobility	# Other Proteins	TIC	Other Proteins	Start	Spectrum ID
TRUE	TRUE	(K)FFSLSsVDKLEQIYEcTDTEDVcIVER(L)	1	110.52	40.2555	2	0	Phospho (+80), Carbamidomethyl (+57), Carbamidomethyl (+57)	1121.49	3361.46	3	-0.01456	-4.33	3088.58		81		0	310151		55	41385: Scan 48654 [\\data2.thecrick.org\proteomics\data\instruments\RAW FILES\FSN20234 Orbitrap Lumos\2024\04 Apr\3430\3430_sample_4.raw]
TRUE	TRUE	(K)FFSLSsVDKLEQIYEcTDTEDVcIVER(L)	1	53.92	40.2555	2	0	Phospho (+80), Carbamidomethyl (+57), Carbamidomethyl (+57)	1121.49	3361.46	3	-0.01456	-4.33	3088.53		81		0	257033		55	41384: Scan 48653 [\\data2.thecrick.org\proteomics\data\instruments\RAW FILES\FSN20234 Orbitrap Lumos\2024\04 Apr\3430\3430_sample_4.raw]
TRUE	TRUE	(R)LFSSsLVAIVSLK(A)	1	52.4	38.9592	2	12.34	Phospho (+80)	722.394	1442.77	2	-0.006053	-4.193	3156.43		94		0	19820		82	42808: Scan 50107 [\\data2.thecrick.org\proteomics\data\instruments\RAW FILES\FSN20234 Orbitrap Lumos\2024\04 Apr\3430\3430_sample_4.raw]
FALSE	TRUE	(K)RcVsIcSLAFSMDGMFLSASSNTETVHIFK(L)	1	47.25	40.0847	2	13.1	Carbamidomethyl (+57), Phospho (+80), Carbamidomethyl (+57)	869.64	3474.53	4	-0.0175	-5.034	3050.4		276		0	27569.1		247	40576: Scan 47832 [\\data2.thecrick.org\proteomics\data\instruments\RAW FILES\FSN20234 Orbitrap Lumos\2024\04 Apr\3430\3430_sample_4.raw]
TRUE	TRUE	(R)cVSIcsLAFSMDGMFLSASSNTETVHIFK(L)	1	71.81	40.3036	2	0	Carbamidomethyl (+57), Carbamidomethyl (+57), Phospho (+80)	1107.15	3318.43	3	-0.01326	-3.995	3262.35		276		0	70255.5		248	45003: Scan 52354 [\\data2.thecrick.org\proteomics\data\instruments\RAW FILES\FSN20234 Orbitrap Lumos\2024\04 Apr\3430\3430_sample_4.raw]
TRUE	TRUE	(K)EKPPEEPTTWtGYFGK(V)	1	42.38	39.9127	2	15.9	Phospho (+80)	649.621	1945.84	3	-0.007799	-4.006	2519.9		297		0	41777.2		282	29440: Scan 36293 [\\data2.thecrick.org\proteomics\data\instruments\RAW FILES\FSN20234 Orbitrap Lumos\2024\04 Apr\3430\3430_sample_4.raw]
FALSE	TRUE	(K)EKPPEEPTtWTGYFGK(V)	0.98	41.22	39.9255	2	7.53	Phospho (+80)	973.958	1945.9	2	0.05215	26.78	2462.14		297		0	23585.2		282	28214: Scan 34991 [\\data2.thecrick.org\proteomics\data\instruments\RAW FILES\FSN20234 Orbitrap Lumos\2024\04 Apr\3430\3430_sample_4.raw]
TRUE	TRUE	(K)VLMAsTSYLPSQVTEMFNQGR(A)	1	127.97	40.2971	2	15.66	Phospho (+80)	1220.05	2438.09	2	-0.009553	-3.917	3168.86		318		0	492680		298	43064: Scan 50370 [\\data2.thecrick.org\proteomics\data\instruments\RAW FILES\FSN20234 Orbitrap Lumos\2024\04 Apr\3430\3430_sample_4.raw]
TRUE	TRUE	(K)VLMAStSYLPSQVTEMFNQGR(A)	1	89.11	40.2971	2	3.49	Phospho (+80)	1220.05	2438.09	2	-0.009553	-3.917	3144.78		318		0	325439		298	42564: Scan 49858 [\\data2.thecrick.org\proteomics\data\instruments\RAW FILES\FSN20234 Orbitrap Lumos\2024\04 Apr\3430\3430_sample_4.raw]
TRUE	TRUE	(K)VLMAsTSYLPSQVTEMFNQGR(A)	1	67.76	40.2971	2	0.93	Phospho (+80)	1220.05	2438.09	2	-0.01035	-4.245	3175.06		318		0	25532.1		298	43192: Scan 50503 [\\data2.thecrick.org\proteomics\data\instruments\RAW FILES\FSN20234 Orbitrap Lumos\2024\04 Apr\3430\3430_sample_4.raw]
TRUE	TRUE	(K)NIcSLAtIQK(I)	0.98	39.72	38.5285	2	25.57	Carbamidomethyl (+57), Phospho (+80)	614.291	1226.57	2	-0.005679	-4.626	2119.62		341		0	26800.4		332	21035: Scan 27092 [\\data2.thecrick.org\proteomics\data\instruments\RAW FILES\FSN20234 Orbitrap Lumos\2024\04 Apr\3430\3430_sample_4.raw]
TRUE	TRUE	(R)LDGSLETTNEILDsASHDcPLVTQTYGAAAGK(G)	1	87.88	40.2469	2	0.09	Phospho (+80), Carbamidomethyl (+57)	1138.85	3413.52	3	-0.01769	-5.182	2788.3		406		0	153588		375	35019: Scan 42140 [\\data2.thecrick.org\proteomics\data\instruments\RAW FILES\FSN20234 Orbitrap Lumos\2024\04 Apr\3430\3430_sample_4.raw]
TRUE	TRUE	(R)LDGSLETTNEILDSASHDcPLVTQTyGAAAGK(G)	1	83.28	40.2465	2	14.19	Carbamidomethyl (+57), Phospho (+80)	1138.85	3413.51	3	-0.01919	-5.621	2816.94		406		0	196148		375	35636: Scan 42769 [\\data2.thecrick.org\proteomics\data\instruments\RAW FILES\FSN20234 Orbitrap Lumos\2024\04 Apr\3430\3430_sample_4.raw]
TRUE	TRUE	(R)LDGSLETTNEILDSAsHDcPLVTQTYGAAAGK(G)	1	76.03	40.2477	2	0	Phospho (+80), Carbamidomethyl (+57)	1138.85	3413.52	3	-0.01709	-5.006	2844.48		406		0	51131.8		375	36217: Scan 43367 [\\data2.thecrick.org\proteomics\data\instruments\RAW FILES\FSN20234 Orbitrap Lumos\2024\04 Apr\3430\3430_sample_4.raw]
TRUE	TRUE	(R)LDGSLETTNEILDSAsHDcPLVTQTYGAAAGK(G)	1	59.52	40.2469	2	6.86	Phospho (+80), Carbamidomethyl (+57)	1138.85	3413.52	3	-0.01769	-5.182	2789.71		406		0	37711		375	35050: Scan 42171 [\\data2.thecrick.org\proteomics\data\instruments\RAW FILES\FSN20234 Orbitrap Lumos\2024\04 Apr\3430\3430_sample_4.raw]
TRUE	TRUE	(R)LDGSLETTNEILDSAsHDcPLVTQTYGAAAGK(G)	0.98	38.23	40.2469	2	0	Phospho (+80), Carbamidomethyl (+57)	1138.85	3413.52	3	-0.01769	-5.182	2788.39		406		0	133231		375	35021: Scan 42142 [\\data2.thecrick.org\proteomics\data\instruments\RAW FILES\FSN20234 Orbitrap Lumos\2024\04 Apr\3430\3430_sample_4.raw]
TRUE	TRUE	(R)LDGSLETTNEILDSASHDcPLVTQTYGAAAGKGTYVPSSPtR(L)	1	53.28	38.8338	2	0.01	Carbamidomethyl (+57), Phospho (+80)	1115.77	4459.03	4	-0.02067	-4.635	2785.12		416		0	184467		375	34951: Scan 42071 [\\data2.thecrick.org\proteomics\data\instruments\RAW FILES\FSN20234 Orbitrap Lumos\2024\04 Apr\3430\3430_sample_4.raw]
TRUE	TRUE	(R)LDGSLETTNEILDSASHDcPLVTQTYGAAAGKGTYVPSSPtR(L)	1	53.72	38.8366	2	2.32	Carbamidomethyl (+57), Phospho (+80)	1487.35	4459.04	3	-0.01539	-3.452	2785.68		416		0	27505.3		375	34962: Scan 42082 [\\data2.thecrick.org\proteomics\data\instruments\RAW FILES\FSN20234 Orbitrap Lumos\2024\04 Apr\3430\3430_sample_4.raw]
TRUE	TRUE	(K)GTYVPSsPTR(L)	1	49.71	38.7169	2	12.08	Phospho (+80)	572.753	1143.49	2	-0.005153	-4.503	1557.19		416		0	8287110		407	9280: Scan 13882 [\\data2.thecrick.org\proteomics\data\instruments\RAW FILES\FSN20234 Orbitrap Lumos\2024\04 Apr\3430\3430_sample_4.raw]
TRUE	TRUE	(K)GTYVPSsPTR(L)	1	48.9	38.7169	2	10.77	Phospho (+80)	572.753	1143.49	2	-0.005173	-4.52	1586.71		416		0	165939		407	9982: Scan 14636 [\\data2.thecrick.org\proteomics\data\instruments\RAW FILES\FSN20234 Orbitrap Lumos\2024\04 Apr\3430\3430_sample_4.raw]
TRUE	TRUE	(K)GTYVPSsPTR(L)	0.99	46.56	38.7169	2	9.5	Phospho (+80)	572.753	1143.49	2	-0.005793	-5.062	1567.3		416		0	63752.7		407	9522: Scan 14134 [\\data2.thecrick.org\proteomics\data\instruments\RAW FILES\FSN20234 Orbitrap Lumos\2024\04 Apr\3430\3430_sample_4.raw]
TRUE	TRUE	(K)GTYVPSsPTR(L)	0.99	45.25	38.7169	2	8.12	Phospho (+80)	572.753	1143.49	2	-0.005653	-4.94	1555.77		416		0	12450200		407	9247: Scan 13847 [\\data2.thecrick.org\proteomics\data\instruments\RAW FILES\FSN20234 Orbitrap Lumos\2024\04 Apr\3430\3430_sample_4.raw]
TRUE	TRUE	(K)GTYVPSsPTR(L)	0.99	44.17	38.7169	2	6.95	Phospho (+80)	572.753	1143.49	2	-0.005573	-4.87	1547.08		416		0	5601610		407	9049: Scan 13636 [\\data2.thecrick.org\proteomics\data\instruments\RAW FILES\FSN20234 Orbitrap Lumos\2024\04 Apr\3430\3430_sample_4.raw]
TRUE	TRUE	(K)GTYVPSsPTR(L)	0.99	42.51	38.7169	2	8.87	Phospho (+80)	572.753	1143.49	2	-0.005493	-4.8	1574.89		416		0	313630		407	9702: Scan 14328 [\\data2.thecrick.org\proteomics\data\instruments\RAW FILES\FSN20234 Orbitrap Lumos\2024\04 Apr\3430\3430_sample_4.raw]
TRUE	TRUE	(K)GTYVPSsPTR(L)	0.97	37.55	38.7169	2	3.98	Phospho (+80)	572.753	1143.49	2	-0.005393	-4.712	1554.65		416		0	51825600		407	9223: Scan 13822 [\\data2.thecrick.org\proteomics\data\instruments\RAW FILES\FSN20234 Orbitrap Lumos\2024\04 Apr\3430\3430_sample_4.raw]
TRUE	TRUE	(K)GTYVPSsPTR(L)	0.96	36.47	38.7169	2	0	Phospho (+80)	572.753	1143.49	2	-0.005213	-4.555	1597.86		416		0	141622		407	10240: Scan 14929 [\\data2.thecrick.org\proteomics\data\instruments\RAW FILES\FSN20234 Orbitrap Lumos\2024\04 Apr\3430\3430_sample_4.raw]
TRUE	TRUE	(K)GTYVPSSPTRLAyTDDLGAVGGAcLEDEASALR(L)	1	56.2	40.4364	2	0	Phospho (+80), Carbamidomethyl (+57)	1164.87	3491.58	3	-0.01549	-4.436	2857.81		439		0	37835		407	36502: Scan 43657 [\\data2.thecrick.org\proteomics\data\instruments\RAW FILES\FSN20234 Orbitrap Lumos\2024\04 Apr\3430\3430_sample_4.raw]
TRUE	TRUE	(R)LAYtDDLGAVGGAcLEDEASALR(L)	1	119.61	40.2301	2	2.4	Phospho (+80), Carbamidomethyl (+57)	1224.04	2446.06	2	-0.01082	-4.421	2917.02		439		0	45741.3		417	37762: Scan 44939 [\\data2.thecrick.org\proteomics\data\instruments\RAW FILES\FSN20234 Orbitrap Lumos\2024\04 Apr\3430\3430_sample_4.raw]
TRUE	TRUE	(R)LAYTDDLGAVGGAcLEDEAsALRLDEDSEHPPMILR(T)	1	81.85	39.6848	2	39.72	Carbamidomethyl (+57), Phospho (+80)	995.704	3978.79	4	-0.01421	-3.571	2893.65		452		0	344994		417	37264: Scan 44433 [\\data2.thecrick.org\proteomics\data\instruments\RAW FILES\FSN20234 Orbitrap Lumos\2024\04 Apr\3430\3430_sample_4.raw]
TRUE	TRUE	(R)LAYTDDLGAVGGAcLEDEASALRLDEDsEHPPMILR(T)	1	78.62	39.6881	2	29.33	Carbamidomethyl (+57), Phospho (+80)	995.703	3978.78	4	-0.01793	-4.505	2922.63		452		0	210743		417	37883: Scan 45062 [\\data2.thecrick.org\proteomics\data\instruments\RAW FILES\FSN20234 Orbitrap Lumos\2024\04 Apr\3430\3430_sample_4.raw]
TRUE	TRUE	(R)LAYTDDLGAVGGAcLEDEAsALRLDEDSEHPPMILR(T)	1	55.83	39.6848	2	6.17	Carbamidomethyl (+57), Phospho (+80)	1327.27	3978.79	3	-0.01409	-3.542	2925.43		452		0	22928.9		417	37944: Scan 45124 [\\data2.thecrick.org\proteomics\data\instruments\RAW FILES\FSN20234 Orbitrap Lumos\2024\04 Apr\3430\3430_sample_4.raw]
TRUE	TRUE	(R)LAYTDDLGAVGGAcLEDEAsALRLDEDSEHPPMILR(T)	1	45.66	39.6848	2	21.99	Carbamidomethyl (+57), Phospho (+80)	995.704	3978.79	4	-0.01421	-3.571	2893.82		452		0	333423		417	37266: Scan 44435 [\\data2.thecrick.org\proteomics\data\instruments\RAW FILES\FSN20234 Orbitrap Lumos\2024\04 Apr\3430\3430_sample_4.raw]
FALSE	TRUE	(R)LAYTDDLGAVGGAcLEDEAsALRLDEDSEHPPMILR(T)	0.97	35.79	39.6839	2	15.17	Carbamidomethyl (+57), Phospho (+80)	1327.27	3978.8	3	-0.005695	-1.431	2893.96		452		0	197623		417	37269: Scan 44438 [\\data2.thecrick.org\proteomics\data\instruments\RAW FILES\FSN20234 Orbitrap Lumos\2024\04 Apr\3430\3430_sample_4.raw]
TRUE	TRUE	(R)LDEDsEHPPMILR(T)	1	81.21	39.6104	2	59.82	Phospho (+80)	816.357	1630.7	2	-0.007673	-4.703	2192.62		452		0	79139.8		440	22573: Scan 28790 [\\data2.thecrick.org\proteomics\data\instruments\RAW FILES\FSN20234 Orbitrap Lumos\2024\04 Apr\3430\3430_sample_4.raw]
TRUE	TRUE	(R)LDEDsEHPPMILR(T)	0.95	33.35	39.6104	2	21.69	Phospho (+80)	544.574	1630.7	3	-0.006629	-4.063	2195.37		452		0	165651		440	22632: Scan 28852 [\\data2.thecrick.org\proteomics\data\instruments\RAW FILES\FSN20234 Orbitrap Lumos\2024\04 Apr\3430\3430_sample_4.raw]

## Sheet: sample 5 - EV
Valid	Assigned	Sequence	Prob	Mascot Ion score	Mascot Identity score	NTT	Mascot Delta Ion Score	Modifications	Observed	Actual Mass	Charge	Delta Da	Delta PPM	Retention Time	Intensity	Stop	Ion Mobility	# Other Proteins	TIC	Other Proteins	Start	Spectrum ID
TRUE	TRUE	(K)FFSLSsVDKLEQIYEcTDTEDVcIVER(L)	1	84.91	40.249	2	0	Phospho (+80), Carbamidomethyl (+57), Carbamidomethyl (+57)	1121.49	3361.46	3	-0.01696	-5.044	3095.26		81		0	73007.4		55	40164: Scan 48771 [\\data2.thecrick.org\proteomics\data\instruments\RAW FILES\FSN20234 Orbitrap Lumos\2024\04 Apr\3430\3430_sample_5.raw]
TRUE	TRUE	(K)FFSLSsVDKLEQIYEcTDTEDVcIVER(L)	1	48.94	40.249	2	0	Phospho (+80), Carbamidomethyl (+57), Carbamidomethyl (+57)	1121.49	3361.46	3	-0.01696	-5.044	3095.2		81		0	136182		55	40163: Scan 48770 [\\data2.thecrick.org\proteomics\data\instruments\RAW FILES\FSN20234 Orbitrap Lumos\2024\04 Apr\3430\3430_sample_5.raw]
TRUE	TRUE	(K)FFsLSSVDKLEQIYEcTDTEDVcIVER(L)	1	45.34	40.2547	2	5.92	Phospho (+80), Carbamidomethyl (+57), Carbamidomethyl (+57)	1121.5	3361.47	3	-0.01216	-3.616	3147.98		81		0	9544.66		55	41275: Scan 49904 [\\data2.thecrick.org\proteomics\data\instruments\RAW FILES\FSN20234 Orbitrap Lumos\2024\04 Apr\3430\3430_sample_5.raw]
FALSE	TRUE	(R)cVsIcSLAFSMDGMFLSASSNTETVHIFK(L)	0.97	36.32	40.304	2	11.55	Carbamidomethyl (+57), Phospho (+80), Carbamidomethyl (+57)	1107.15	3318.43	3	-0.01416	-4.266	3262.68		276		0	20333		248	43638: Scan 52320 [\\data2.thecrick.org\proteomics\data\instruments\RAW FILES\FSN20234 Orbitrap Lumos\2024\04 Apr\3430\3430_sample_5.raw]
TRUE	TRUE	(K)VLMAStSYLPSQVTEMFNQGR(A)	1	89.62	40.2975	2	2.74	Phospho (+80)	1220.05	2438.09	2	-0.007953	-3.261	3148.03		318		0	82940.9		298	41276: Scan 49905 [\\data2.thecrick.org\proteomics\data\instruments\RAW FILES\FSN20234 Orbitrap Lumos\2024\04 Apr\3430\3430_sample_5.raw]
TRUE	TRUE	(K)VLMAsTSYLPSQVTEMFNQGR(A)	1	75.72	40.2971	2	0.05	Phospho (+80)	1220.05	2438.09	2	-0.009553	-3.917	3172		318		0	62033.4		298	41764: Scan 50407 [\\data2.thecrick.org\proteomics\data\instruments\RAW FILES\FSN20234 Orbitrap Lumos\2024\04 Apr\3430\3430_sample_5.raw]
TRUE	TRUE	(R)LDGSLETTNEILDSAsHDcPLVTQTYGAAAGK(G)	1	49.69	40.2465	2	0.85	Phospho (+80), Carbamidomethyl (+57)	1138.85	3413.52	3	-0.01409	-4.128	2845.47		406		0	95718		375	34913: Scan 43411 [\\data2.thecrick.org\proteomics\data\instruments\RAW FILES\FSN20234 Orbitrap Lumos\2024\04 Apr\3430\3430_sample_5.raw]
FALSE	TRUE	(R)LDGSLETtNEILDSASHDcPLVTQTYGAAAGK(G)	1	47.84	40.2461	2	2.12	Phospho (+80), Carbamidomethyl (+57)	1138.85	3413.52	3	-0.01229	-3.601	2852.53		406		0	12338.8		375	35063: Scan 43563 [\\data2.thecrick.org\proteomics\data\instruments\RAW FILES\FSN20234 Orbitrap Lumos\2024\04 Apr\3430\3430_sample_5.raw]
TRUE	TRUE	(R)LDGSLETTNEILDSAsHDcPLVTQTYGAAAGK(G)	1	44.86	40.2465	2	0	Phospho (+80), Carbamidomethyl (+57)	1138.85	3413.52	3	-0.01409	-4.128	2845.53		406		0	77603.6		375	34914: Scan 43412 [\\data2.thecrick.org\proteomics\data\instruments\RAW FILES\FSN20234 Orbitrap Lumos\2024\04 Apr\3430\3430_sample_5.raw]
TRUE	TRUE	(R)LDGSLEtTNEILDSASHDcPLVTQTYGAAAGK(G)	1	43.38	40.244	2	1.16	Phospho (+80), Carbamidomethyl (+57)	1138.85	3413.52	3	-0.01079	-3.161	2840.89		406		0	24192.7		375	34823: Scan 43316 [\\data2.thecrick.org\proteomics\data\instruments\RAW FILES\FSN20234 Orbitrap Lumos\2024\04 Apr\3430\3430_sample_5.raw]
TRUE	TRUE	(K)GTYVPSsPTR(L)	1	57.47	38.7169	2	12.23	Phospho (+80)	572.753	1143.49	2	-0.004653	-4.066	1556.53		416		0	2461250		407	9524: Scan 14560 [\\data2.thecrick.org\proteomics\data\instruments\RAW FILES\FSN20234 Orbitrap Lumos\2024\04 Apr\3430\3430_sample_5.raw]
TRUE	TRUE	(K)GTYVPSsPTR(L)	0.99	45.04	38.7169	2	8.72	Phospho (+80)	572.753	1143.49	2	-0.004953	-4.328	1553.46		416		0	14121600		407	9460: Scan 14489 [\\data2.thecrick.org\proteomics\data\instruments\RAW FILES\FSN20234 Orbitrap Lumos\2024\04 Apr\3430\3430_sample_5.raw]
TRUE	TRUE	(K)GTYVPSsPTR(L)	0.99	42.21	38.7169	2	5.4	Phospho (+80)	572.753	1143.49	2	-0.004833	-4.223	1563.08		416		0	434263		407	9673: Scan 14728 [\\data2.thecrick.org\proteomics\data\instruments\RAW FILES\FSN20234 Orbitrap Lumos\2024\04 Apr\3430\3430_sample_5.raw]
TRUE	TRUE	(K)GTYVPSsPTR(L)	0.95	35.13	38.7169	2	4.9	Phospho (+80)	572.753	1143.49	2	-0.005133	-4.485	1604.92		416		0	21778.9		407	10541: Scan 15767 [\\data2.thecrick.org\proteomics\data\instruments\RAW FILES\FSN20234 Orbitrap Lumos\2024\04 Apr\3430\3430_sample_5.raw]
TRUE	TRUE	(K)GTYVPSSPtRLAYTDDLGAVGGAcLEDEASALR(L)	0.97	36.87	40.4364	2	1.63	Phospho (+80), Carbamidomethyl (+57)	1164.87	3491.58	3	-0.01609	-4.608	2860.92		439		0	15526.7		407	35238: Scan 43743 [\\data2.thecrick.org\proteomics\data\instruments\RAW FILES\FSN20234 Orbitrap Lumos\2024\04 Apr\3430\3430_sample_5.raw]
FALSE	TRUE	(R)LAYTDDLGAVGGAcLEDEAsALRLDEDSEHPPMILR(T)	0.96	34.68	39.6876	2	9.81	Carbamidomethyl (+57), Phospho (+80)	995.704	3978.79	4	-0.01693	-4.254	2927.97		452		0	19343.2		417	36651: Scan 45186 [\\data2.thecrick.org\proteomics\data\instruments\RAW FILES\FSN20234 Orbitrap Lumos\2024\04 Apr\3430\3430_sample_5.raw]
TRUE	TRUE	(R)LDEDsEHPPMILR(T)	0.99	41.29	39.6104	2	29.55	Phospho (+80)	816.357	1630.7	2	-0.006073	-3.722	2196.71		452		0	31734.3		440	21689: Scan 28973 [\\data2.thecrick.org\proteomics\data\instruments\RAW FILES\FSN20234 Orbitrap Lumos\2024\04 Apr\3430\3430_sample_5.raw]

## Sheet: Legend
Dataset EV1) Mass spectrometry raw data from samples described in Figure 5C. The supernatant from each sample was separated from the beads and sent for targeted phospho-peptide mass spectrometry analysis. Phospho-S68 or -S284 peptides in red.
