# Supplementary material for: WIPI2b recruitment to phagophores and ATG16L1 binding are regulated by ULK1 phosphorylation
Source: EMBO Rep. 2024 Aug 16;25(9):8. doi: 10.1038/s44319-024-00215-5 (PMC11387628; doi:10.1038/s44319-024-00215-5)
Supplement: Supplementary file 3 — Source data Fig. 1 [file 44319_2024_215_MOESM3_ESM.zip]

Archive with 66 entries (57 files):
- Figure 1/
- __MACOSX/._Figure 1
- Figure 1/.DS_Store
- __MACOSX/Figure 1/._.DS_Store
- Figure 1/1C.xlsx
- __MACOSX/Figure 1/._1C.xlsx
- Figure 1/1E.xlsx
- __MACOSX/Figure 1/._1E.xlsx
- Figure 1/1F/
- __MACOSX/Figure 1/._1F
- Figure 1/1A/
- __MACOSX/Figure 1/._1A
- Figure 1/1G.xlsx
- __MACOSX/Figure 1/._1G.xlsx
- Figure 1/1B/
- __MACOSX/Figure 1/._1B
- Figure 1/1D/
- __MACOSX/Figure 1/._1D
- Figure 1/1F/.DS_Store
- __MACOSX/Figure 1/1F/._.DS_Store
- Figure 1/1F/Images/
- __MACOSX/Figure 1/1F/._Images
- Figure 1/1F/F1F.pdf
- __MACOSX/Figure 1/1F/._F1F.pdf
- Figure 1/1A/.DS_Store
- __MACOSX/Figure 1/1A/._.DS_Store
- Figure 1/1A/Images/
- __MACOSX/Figure 1/1A/._Images
- Figure 1/1A/F1A.pdf
- __MACOSX/Figure 1/1A/._F1A.pdf
- Figure 1/1B/.DS_Store
- __MACOSX/Figure 1/1B/._.DS_Store
- Figure 1/1B/Images/
- __MACOSX/Figure 1/1B/._Images
- Figure 1/1B/F1B.pdf
- __MACOSX/Figure 1/1B/._F1B.pdf
- Figure 1/1D/.DS_Store
- __MACOSX/Figure 1/1D/._.DS_Store
- Figure 1/1D/Images/
- __MACOSX/Figure 1/1D/._Images
- Figure 1/1D/F1D.pdf
- __MACOSX/Figure 1/1D/._F1D.pdf
- Figure 1/1F/Images/western GFP.tif
- __MACOSX/Figure 1/1F/Images/._western GFP.tif
- Figure 1/1F/Images/western myc.tif
- __MACOSX/Figure 1/1F/Images/._western myc.tif
- Figure 1/1A/Images/western ULK1 ATG16L1.tif
- __MACOSX/Figure 1/1A/Images/._western ULK1 ATG16L1.tif
- Figure 1/1A/Images/western WIPI2.tif
- __MACOSX/Figure 1/1A/Images/._western WIPI2.tif
- Figure 1/1B/Images/western ATG13.tif
- __MACOSX/Figure 1/1B/Images/._western ATG13.tif
- Figure 1/1B/Images/western ULK1_ATG16L1.tif
- __MACOSX/Figure 1/1B/Images/._western ULK1_ATG16L1.tif
- Figure 1/1B/Images/western GFP.tiff
- __MACOSX/Figure 1/1B/Images/._western GFP.tiff
- Figure 1/1D/Images/western ATG13.tif
- __MACOSX/Figure 1/1D/Images/._western ATG13.tif
- Figure 1/1D/Images/western GFP.tif
- __MACOSX/Figure 1/1D/Images/._western GFP.tif
- Figure 1/1D/Images/western LC3.tif
- __MACOSX/Figure 1/1D/Images/._western LC3.tif
- Figure 1/1D/Images/western ULK1.tif
- __MACOSX/Figure 1/1D/Images/._western ULK1.tif
- Figure 1/1D/Images/western ATG16L1.tif
- __MACOSX/Figure 1/1D/Images/._western ATG16L1.tif
