# Supplementary material for: WIPI2b recruitment to phagophores and ATG16L1 binding are regulated by ULK1 phosphorylation
Source: EMBO Rep. 2024 Aug 16;25(9):8. doi: 10.1038/s44319-024-00215-5 (PMC11387628; doi:10.1038/s44319-024-00215-5)
Supplement: Supplementary file 3 — Source data Fig. 1 [file 44319_2024_215_MOESM3_ESM.zip › Figure 1/1C.xlsx]

## Sheet: Sheet1
	sample name	sample no.
n=1			GFP (WIPI2b)		ATG13		ATG13/GFP	ATG13/GFP normalised to ATG13/GFP sample (1)
	WIPI2b WT	1	52724.4		33410.6		0.633685	1
	WIPI2b RERE	2	38852.4		60261.7		1.55104	2.44766
n=2	WIPI2b WT	1	GFP (WIPI2b)		ATG13		ATG13/GFP	ATG13/GFP normalised to ATG13/GFP sample (1)
	WIPI2b RERE	2	32892.9		16102.1		0.48953	1
			29686		27974		0.942329	1.92497
n=3	WIPI2b WT	1	GFP (WIPI2b)		ATG13		ATG13/GFP	ATG13/GFP normalised to ATG13/GFP sample (1)
	WIPI2b RERE	2	27879.7		29886.8		1.07199	1
			26895.9		64265.4		2.38941	2.22894
