# Supplementary material for: WIPI2b recruitment to phagophores and ATG16L1 binding are regulated by ULK1 phosphorylation
Source: EMBO Rep. 2024 Aug 16;25(9):8. doi: 10.1038/s44319-024-00215-5 (PMC11387628; doi:10.1038/s44319-024-00215-5)
Supplement: Supplementary file 3 — Source data Fig. 1 [file 44319_2024_215_MOESM3_ESM.zip › Figure 1/1E.xlsx]

## Sheet: n1
sample name	sample no.
		GFP (WIPI2b)
WT - F	1	37483078		ULK1/GFP	ULK1/GFP normalised to ULK1/GFP (1)
WT - S	2	41936135		0.382684	1
FTTG - F	3	37692827		0.358298	0.936276
FTTG - S	4	34755136		0.227512	0.594515
				0.225474	0.589189
		ULK1
WT - F	1	14344183
WT - S	2	15025641
FTTG - F	3	8575556
FTTG - S	4	7836363

## Sheet: n2
sample name	sample no.
		GFP (WIPI2b)
WT - F	1	54913541		ULK1/GFP	ULK1/GFP normalised to ULK1/GFP (1)
WT - S	2	57640402		0.306835	1
FTTG - F	3	57905831		0.223416	0.728131
FTTG - S	4	57600475		0.174635	0.569149
				0.136904	0.446182
		ULK1
WT - F	1	16849378
WT - S	2	12877778
FTTG - F	3	10112370
FTTG - S	4	7885735

## Sheet: n3
sample name	sample no.
		GFP (WIPI2b)
WT - F	1	23637582		ULK1/GFP	ULK1/GFP normalised to ULK1/GFP (1)
WT - S	2	27517957		1.06701	1
FTTG - F	3	26712706		0.928388	0.870085
FTTG - S	4	31107094		0.78361	0.734399
				0.676498	0.634014
		ULK1
WT - F	1	25221499
WT - S	2	25547349
FTTG - F	3	20932352
FTTG - S	4	21043883
