# Supplementary material for: WIPI2b recruitment to phagophores and ATG16L1 binding are regulated by ULK1 phosphorylation
Source: EMBO Rep. 2024 Aug 16;25(9):8. doi: 10.1038/s44319-024-00215-5 (PMC11387628; doi:10.1038/s44319-024-00215-5)
Supplement: Supplementary file 3 — Source data Fig. 1 [file 44319_2024_215_MOESM3_ESM.zip › Figure 1/1G.xlsx]

## Sheet: Sheet1
	sample name	sample no.
			GFP (WIPI2b)		ULK1		ULK1/GFP	ULK1/GFP normalised to sample (1)
n=1	ULK1 WT	1	101.675		114.971		1.13077	1
	ULK1 KI	2	145.395		122.892		0.845229	0.747481
			GFP (WIPI2b)		ULK1		ULK1/GFP	ULK1/GFP normalised to sample (1)
n=2	ULK1 WT	1	52.536		140.626		2.67675	1
	ULK1 KI	2	66.476		76.085		1.14455	0.427588
			GFP (WIPI2b)		ULK1		ULK1/GFP	ULK1/GFP normalised to sample (1)
n=3	ULK1 WT	1	20930.2		36.117		0.00172559	1
	ULK1 KI	2	22180.2		27.064		0.00122019	0.707113
