# Supplementary material for: WIPI2b recruitment to phagophores and ATG16L1 binding are regulated by ULK1 phosphorylation
Source: EMBO Rep. 2024 Aug 16;25(9):8. doi: 10.1038/s44319-024-00215-5 (PMC11387628; doi:10.1038/s44319-024-00215-5)
Supplement: Supplementary file 4 — Source data Fig. 2 [file 44319_2024_215_MOESM4_ESM.zip]

Archive with 82 entries (69 files):
- Figure 2/
- __MACOSX/._Figure 2
- Figure 2/.DS_Store
- __MACOSX/Figure 2/._.DS_Store
- Figure 2/2G/
- __MACOSX/Figure 2/._2G
- Figure 2/2H/
- __MACOSX/Figure 2/._2H
- Figure 2/2A/
- __MACOSX/Figure 2/._2A
- Figure 2/2D/
- __MACOSX/Figure 2/._2D
- Figure 2/2E/
- __MACOSX/Figure 2/._2E
- Figure 2/2B/
- __MACOSX/Figure 2/._2B
- Figure 2/2G/.DS_Store
- __MACOSX/Figure 2/2G/._.DS_Store
- Figure 2/2G/Images/
- __MACOSX/Figure 2/2G/._Images
- Figure 2/2G/F2G.pdf
- __MACOSX/Figure 2/2G/._F2G.pdf
- Figure 2/2H/.DS_Store
- __MACOSX/Figure 2/2H/._.DS_Store
- Figure 2/2H/Images/
- __MACOSX/Figure 2/2H/._Images
- Figure 2/2H/F2H.pdf
- __MACOSX/Figure 2/2H/._F2H.pdf
- Figure 2/2A/.DS_Store
- __MACOSX/Figure 2/2A/._.DS_Store
- Figure 2/2A/Images/
- __MACOSX/Figure 2/2A/._Images
- Figure 2/2A/F2A.pdf
- __MACOSX/Figure 2/2A/._F2A.pdf
- Figure 2/2D/.DS_Store
- __MACOSX/Figure 2/2D/._.DS_Store
- Figure 2/2D/Images/
- __MACOSX/Figure 2/2D/._Images
- Figure 2/2D/F2D.pdf
- __MACOSX/Figure 2/2D/._F2D.pdf
- Figure 2/2E/.DS_Store
- __MACOSX/Figure 2/2E/._.DS_Store
- Figure 2/2E/Images/
- __MACOSX/Figure 2/2E/._Images
- Figure 2/2E/F2E.pdf
- __MACOSX/Figure 2/2E/._F2E.pdf
- Figure 2/2B/.DS_Store
- __MACOSX/Figure 2/2B/._.DS_Store
- Figure 2/2B/Images/
- __MACOSX/Figure 2/2B/._Images
- Figure 2/2B/F2B.pdf
- __MACOSX/Figure 2/2B/._F2B.pdf
- Figure 2/2G/Images/western myc_HA.tif
- __MACOSX/Figure 2/2G/Images/._western myc_HA.tif
- Figure 2/2G/Images/western beta tubulin.tif
- __MACOSX/Figure 2/2G/Images/._western beta tubulin.tif
- Figure 2/2H/Images/autoradiograph.tif
- __MACOSX/Figure 2/2H/Images/._autoradiograph.tif
- Figure 2/2H/Images/gel.tif
- __MACOSX/Figure 2/2H/Images/._gel.tif
- Figure 2/2A/Images/western ATG13.tif
- __MACOSX/Figure 2/2A/Images/._western ATG13.tif
- Figure 2/2A/Images/western actin.tif
- __MACOSX/Figure 2/2A/Images/._western actin.tif
- Figure 2/2A/Images/western wipi2.tif
- __MACOSX/Figure 2/2A/Images/._western wipi2.tif
- Figure 2/2D/Images/western tubulin.tif
- __MACOSX/Figure 2/2D/Images/._western tubulin.tif
- Figure 2/2D/Images/western HA.tif
- __MACOSX/Figure 2/2D/Images/._western HA.tif
- Figure 2/2D/Images/western myc.tif
- __MACOSX/Figure 2/2D/Images/._western myc.tif
- Figure 2/2E/Images/western HA_ULK1_high.tif
- __MACOSX/Figure 2/2E/Images/._western HA_ULK1_high.tif
- Figure 2/2E/Images/western ULK1_low.tif
- __MACOSX/Figure 2/2E/Images/._western ULK1_low.tif
- Figure 2/2E/Images/western vinculin.tif
- __MACOSX/Figure 2/2E/Images/._western vinculin.tif
- Figure 2/2B/Images/western vinculin ATG13.tif
- __MACOSX/Figure 2/2B/Images/._western vinculin ATG13.tif
- Figure 2/2B/Images/western HA.tif
- __MACOSX/Figure 2/2B/Images/._western HA.tif
