# Supplementary material for: WIPI2b recruitment to phagophores and ATG16L1 binding are regulated by ULK1 phosphorylation
Source: EMBO Rep. 2024 Aug 16;25(9):8. doi: 10.1038/s44319-024-00215-5 (PMC11387628; doi:10.1038/s44319-024-00215-5)
Supplement: Supplementary file 5 — Source data Fig. 3 [file 44319_2024_215_MOESM5_ESM.zip]

Archive with 90 entries (82 files):
- Figure 3/
- __MACOSX/._Figure 3
- Figure 3/3C/
- __MACOSX/Figure 3/._3C
- Figure 3/3B.xlsx
- __MACOSX/Figure 3/._3B.xlsx
- Figure 3/.DS_Store
- __MACOSX/Figure 3/._.DS_Store
- Figure 3/3D.xlsx
- __MACOSX/Figure 3/._3D.xlsx
- Figure 3/3A/
- __MACOSX/Figure 3/._3A
- Figure 3/3C/.DS_Store
- __MACOSX/Figure 3/3C/._.DS_Store
- Figure 3/3C/Fed/
- __MACOSX/Figure 3/3C/._Fed
- Figure 3/3C/F3C.pdf
- __MACOSX/Figure 3/3C/._F3C.pdf
- Figure 3/3C/Starved/
- __MACOSX/Figure 3/3C/._Starved
- Figure 3/3C/README.rtf
- __MACOSX/Figure 3/3C/._README.rtf
- Figure 3/3A/.DS_Store
- __MACOSX/Figure 3/3A/._.DS_Store
- Figure 3/3A/Images/
- __MACOSX/Figure 3/3A/._Images
- Figure 3/3A/F3A.pdf
- __MACOSX/Figure 3/3A/._F3A.pdf
- Figure 3/3C/Fed/merge_6D.tif
- __MACOSX/Figure 3/3C/Fed/._merge_6D.tif
- Figure 3/3C/Fed/hoechst_WT.tif
- __MACOSX/Figure 3/3C/Fed/._hoechst_WT.tif
- Figure 3/3C/Fed/.DS_Store
- __MACOSX/Figure 3/3C/Fed/._.DS_Store
- Figure 3/3C/Fed/merge_6A.tif
- __MACOSX/Figure 3/3C/Fed/._merge_6A.tif
- Figure 3/3C/Fed/HA_WT.tif
- __MACOSX/Figure 3/3C/Fed/._HA_WT.tif
- Figure 3/3C/Fed/HA_6D.tif
- __MACOSX/Figure 3/3C/Fed/._HA_6D.tif
- Figure 3/3C/Fed/HA_6A.tif
- __MACOSX/Figure 3/3C/Fed/._HA_6A.tif
- Figure 3/3C/Fed/Greyscale merge/
- __MACOSX/Figure 3/3C/Fed/._Greyscale merge
- Figure 3/3C/Fed/hoechst_6D.tif
- __MACOSX/Figure 3/3C/Fed/._hoechst_6D.tif
- Figure 3/3C/Fed/merge_WT.tif
- __MACOSX/Figure 3/3C/Fed/._merge_WT.tif
- Figure 3/3C/Fed/hoechst_6A.tif
- __MACOSX/Figure 3/3C/Fed/._hoechst_6A.tif
- Figure 3/3C/Starved/merge_6D.tif
- __MACOSX/Figure 3/3C/Starved/._merge_6D.tif
- Figure 3/3C/Starved/hoechst_WT.tif
- __MACOSX/Figure 3/3C/Starved/._hoechst_WT.tif
- Figure 3/3C/Starved/.DS_Store
- __MACOSX/Figure 3/3C/Starved/._.DS_Store
- Figure 3/3C/Starved/merge_6A.tif
- __MACOSX/Figure 3/3C/Starved/._merge_6A.tif
- Figure 3/3C/Starved/HA_WT.tif
- __MACOSX/Figure 3/3C/Starved/._HA_WT.tif
- Figure 3/3C/Starved/HA_6D.tif
- __MACOSX/Figure 3/3C/Starved/._HA_6D.tif
- Figure 3/3C/Starved/HA_6A.tif
- __MACOSX/Figure 3/3C/Starved/._HA_6A.tif
- Figure 3/3C/Starved/Greyscale merge/
- __MACOSX/Figure 3/3C/Starved/._Greyscale merge
- Figure 3/3C/Starved/hoechst_6D.tif
- __MACOSX/Figure 3/3C/Starved/._hoechst_6D.tif
- Figure 3/3C/Starved/merge_WT.tif
- __MACOSX/Figure 3/3C/Starved/._merge_WT.tif
- Figure 3/3C/Starved/hoechst_6A.tif
- __MACOSX/Figure 3/3C/Starved/._hoechst_6A.tif
- Figure 3/3A/Images/western_WIPI2_high.tif
- __MACOSX/Figure 3/3A/Images/._western_WIPI2_high.tif
- Figure 3/3A/Images/western vinculin_LC3B.tif
- __MACOSX/Figure 3/3A/Images/._western vinculin_LC3B.tif
- Figure 3/3A/Images/western_WIPI2_low.tif
- __MACOSX/Figure 3/3A/Images/._western_WIPI2_low.tif
- Figure 3/3C/Fed/Greyscale merge/HA_WT.tif
- __MACOSX/Figure 3/3C/Fed/Greyscale merge/._HA_WT.tif
- Figure 3/3C/Fed/Greyscale merge/HA_6D.tif
- __MACOSX/Figure 3/3C/Fed/Greyscale merge/._HA_6D.tif
- Figure 3/3C/Fed/Greyscale merge/HA_6A.tif
- __MACOSX/Figure 3/3C/Fed/Greyscale merge/._HA_6A.tif
- Figure 3/3C/Starved/Greyscale merge/HA_WT.tif
- __MACOSX/Figure 3/3C/Starved/Greyscale merge/._HA_WT.tif
- Figure 3/3C/Starved/Greyscale merge/HA_6D.tif
- __MACOSX/Figure 3/3C/Starved/Greyscale merge/._HA_6D.tif
- Figure 3/3C/Starved/Greyscale merge/HA_6A.tif
- __MACOSX/Figure 3/3C/Starved/Greyscale merge/._HA_6A.tif
