# Supplementary material for: WIPI2b recruitment to phagophores and ATG16L1 binding are regulated by ULK1 phosphorylation
Source: EMBO Rep. 2024 Aug 16;25(9):8. doi: 10.1038/s44319-024-00215-5 (PMC11387628; doi:10.1038/s44319-024-00215-5)
Supplement: Supplementary file 5 — Source data Fig. 3 [file 44319_2024_215_MOESM5_ESM.zip › Figure 3/3B.xlsx]

## Sheet: n=1
samples	sample number	LC3II		vinculin			LC3II/Vinculin	normalised to LC3II/Vinculin (sample number 1)
ctrl F	1	20.174		102.056			0.197676	1
ctrl S	2	62.432		108.715			0.574272	2.90512
ctrl SB	3	167.559		113.816			1.47219	7.44751
KO F	4	48.216		108.182			0.445693	2.25467
KO S	5	47.938		102.874			0.465988	2.35733
KO SB	6	84.37		95.484			0.883604	4.46996
KO WT F	7	52.829		98.352			0.537142	2.71729
KO WT S	8	104.796		97.638			1.07331	5.42966
KO WT SB	9	161.387		96.976			1.6642	8.41881
KO 6A F	10	41.342		93.944			0.440071	2.22622
KO 6A S	11	75.367		92.295			0.816588	4.13095
KO 6A SB	12	135.319		85.795			1.57724	7.97891
KO 6D F	13	36.912		91.066			0.405332	2.05049
KO 6D S	14	51.77		98.365			0.526305	2.66247
KO 6D SB	15	75.272		98.725			0.762441	3.85703

## Sheet: n=2
samples	sample number	LC3II		vinculin		LC3II/Vinculin	normalised to LC3II/Vinculin (sample number 1)
ctrl F	1	4021.78		20394.4		0.197201	1
ctrl S	2	5058.13		20068.4		0.252045	1.27811
ctrl SB	3	31368		21333.8		1.47034	7.45607
KO F	4	5494.43		23695.2		0.231879	1.17585
KO S	5	5674.25		21666.7		0.261888	1.32803
KO SB	6	24181.1		24958.5		0.968852	4.91303
KO WT F	7	8485.03		25247.1		0.33608	1.70425
KO WT S	8	17687.7		23811.9		0.742807	3.76676
KO WT SB	9	38064.3		27518		1.38325	7.01442
KO 6A F	10	13937		26514.9		0.525629	2.66545
KO 6A S	11	19325.4		21271.4		0.908514	4.60705
KO 6A SB	12	25827.5		19985.3		1.29232	6.55334
KO 6D F	13	5400.07		23585.9		0.228953	1.16102
KO 6D S	14	7463.82		25836.3		0.288889	1.46495
KO 6D SB	15	12362.6		23166.3		0.533647	2.70611

## Sheet: n=3
samples	sample number	LC3II		vinculin		LC3II/Vinculin	normalised to LC3II/Vinculin (sample number 1)
ctrl F	1	5215.88		12017.2		0.434035	1
ctrl S	2	12496.3		12608.2		0.991119	2.2835
ctrl SB	3	22492.9		12909.6		1.74234	4.01427
KO F	4	4749.51		13236.8		0.358811	0.826685
KO S	5	11320.3		15251.8		0.742227	1.71006
KO SB	6	26987.2		14580.9		1.85085	4.26429
KO WT F	7	4863.06		14193.6		0.342622	0.789387
KO WT S	8	9150.22		14001.1		0.653537	1.50572
KO WT SB	9	29372.2		13139.9		2.23534	5.15013
KO 6A F	10	8721.64		12728.5		0.685204	1.57868
KO 6A S	11	11119.5		13930.4		0.798218	1.83906
KO 6A SB	12	22756.9		11602.9		1.9613	4.51876
KO 6D F	13	3782.39		13718.4		0.275718	0.635243
KO 6D S	14	6756.33		14192.9		0.476034	1.09676
KO 6D SB	15	22142.7		15408.9		1.43701	3.31081
