# Supplementary material for: WIPI2b recruitment to phagophores and ATG16L1 binding are regulated by ULK1 phosphorylation
Source: EMBO Rep. 2024 Aug 16;25(9):8. doi: 10.1038/s44319-024-00215-5 (PMC11387628; doi:10.1038/s44319-024-00215-5)
Supplement: Supplementary file 5 — Source data Fig. 3 [file 44319_2024_215_MOESM5_ESM.zip › Figure 3/3D.xlsx]

## Sheet: data
Fed - WT					Fed - 6A					Fed - 6D
	cells	spots	spots per cell			cells	spots	spots per cell			cells	spots	spots per cell
	3	10	3.33333			2	9	4.5			6	5	0.833333
	5	20	4			5	63	12.6			9	6	0.666667
	4	26	6.5			5	73	14.6			4	7	1.75
	5	5	1			4	7	1.75			4	7	1.75
	8	10	1.25			3	7	2.33333			3	10	3.33333
	7	20	2.85714			2	26	13			3	5	1.66667
	4	12	3			3	30	10			5	4	0.8
	5	27	5.4			3	57	19			4	8	2
	5	15	3			5	67	13.4			5	9	1.8
	4	32	8			5	74	14.8			3	3	1
			3.83405					10.5983					1.56
Starved - WT					Starved - 6A					Starved - 6D
	cells	spots	spots per cell			cells	spots	spots per cell			cells	spots	spots per cell
	10	90	9			4	74	18.5			4	2	0.5
	6	72	12			4	87	21.75			7	10	1.42857
	8	94	11.75			3	90	30			3	2	0.666667
	3	41	13.6667			5	100	20			5	3	0.6
	3	28	9.33333			4	105	26.25			6	1	0.166667
	2	19	9.5			7	182	26			7	4	0.571429
	3	8	2.66667			3	110	36.6667			6	6	1
	4	55	13.75			7	156	22.2857			7	4	0.571429
	4	55	13.75			3	66	22			8	4	0.5
	6	72	12			5	64	12.8			5	3	0.6
			10.7417					23.6252					0.660476
