# Supplementary material for: WIPI2b recruitment to phagophores and ATG16L1 binding are regulated by ULK1 phosphorylation
Source: EMBO Rep. 2024 Aug 16;25(9):8. doi: 10.1038/s44319-024-00215-5 (PMC11387628; doi:10.1038/s44319-024-00215-5)
Supplement: Supplementary file 6 — Source data Fig. 4 [file 44319_2024_215_MOESM6_ESM.zip]

Archive with 106 entries (97 files):
- Figure 4/
- __MACOSX/._Figure 4
- Figure 4/4I.xlsx
- __MACOSX/Figure 4/._4I.xlsx
- Figure 4/.DS_Store
- __MACOSX/Figure 4/._.DS_Store
- Figure 4/4D.xlsx
- __MACOSX/Figure 4/._4D.xlsx
- Figure 4/4E/
- __MACOSX/Figure 4/._4E
- Figure 4/4B/
- __MACOSX/Figure 4/._4B
- Figure 4/4C/
- __MACOSX/Figure 4/._4C
- Figure 4/4G.xlsx
- __MACOSX/Figure 4/._4G.xlsx
- Figure 4/4H/
- __MACOSX/Figure 4/._4H
- Figure 4/4F.xlsx
- __MACOSX/Figure 4/._4F.xlsx
- Figure 4/4E/F4E.pdf
- __MACOSX/Figure 4/4E/._F4E.pdf
- Figure 4/4E/.DS_Store
- __MACOSX/Figure 4/4E/._.DS_Store
- Figure 4/4E/Images/
- __MACOSX/Figure 4/4E/._Images
- Figure 4/4E/README.rtf
- __MACOSX/Figure 4/4E/._README.rtf
- Figure 4/4B/.DS_Store
- __MACOSX/Figure 4/4B/._.DS_Store
- Figure 4/4B/F4B.pdf
- __MACOSX/Figure 4/4B/._F4B.pdf
- Figure 4/4B/Images/
- __MACOSX/Figure 4/4B/._Images
- Figure 4/4C/.DS_Store
- __MACOSX/Figure 4/4C/._.DS_Store
- Figure 4/4C/F4C.pdf
- __MACOSX/Figure 4/4C/._F4C.pdf
- Figure 4/4C/Images/
- __MACOSX/Figure 4/4C/._Images
- Figure 4/4H/.DS_Store
- __MACOSX/Figure 4/4H/._.DS_Store
- Figure 4/4H/Images/
- __MACOSX/Figure 4/4H/._Images
- Figure 4/4H/F4H.pdf
- __MACOSX/Figure 4/4H/._F4H.pdf
- Figure 4/4E/Images/KO_WT_HA.tif
- __MACOSX/Figure 4/4E/Images/._KO_WT_HA.tif
- Figure 4/4E/Images/KO_empty_merge.tif
- __MACOSX/Figure 4/4E/Images/._KO_empty_merge.tif
- Figure 4/4E/Images/KO_S68D_merge.tif
- __MACOSX/Figure 4/4E/Images/._KO_S68D_merge.tif
- Figure 4/4E/Images/KO_WT_ATG16L1.tif
- __MACOSX/Figure 4/4E/Images/._KO_WT_ATG16L1.tif
- Figure 4/4E/Images/KO_WT_hoechst.tif
- __MACOSX/Figure 4/4E/Images/._KO_WT_hoechst.tif
- Figure 4/4E/Images/KO_empty_HA.tif
- __MACOSX/Figure 4/4E/Images/._KO_empty_HA.tif
- Figure 4/4E/Images/KO_S68D_HA.tif
- __MACOSX/Figure 4/4E/Images/._KO_S68D_HA.tif
- Figure 4/4E/Images/KO_empty_hoechst.tif
- __MACOSX/Figure 4/4E/Images/._KO_empty_hoechst.tif
- Figure 4/4E/Images/KO_empty_ATG16L1.tif
- __MACOSX/Figure 4/4E/Images/._KO_empty_ATG16L1.tif
- Figure 4/4E/Images/KO_S68D_ATG16L1.tif
- __MACOSX/Figure 4/4E/Images/._KO_S68D_ATG16L1.tif
- Figure 4/4E/Images/KO_S68D_hoechst.tif
- __MACOSX/Figure 4/4E/Images/._KO_S68D_hoechst.tif
- Figure 4/4E/Images/WT_empty_merge.tif
- __MACOSX/Figure 4/4E/Images/._WT_empty_merge.tif
- Figure 4/4E/Images/KO_S68A_hoechst.tif
- __MACOSX/Figure 4/4E/Images/._KO_S68A_hoechst.tif
- Figure 4/4E/Images/KO_S68A_ATG16L1.tif
- __MACOSX/Figure 4/4E/Images/._KO_S68A_ATG16L1.tif
- Figure 4/4E/Images/KO_WT_merge.tif
- __MACOSX/Figure 4/4E/Images/._KO_WT_merge.tif
- Figure 4/4E/Images/WT_empty_HA.tif
- __MACOSX/Figure 4/4E/Images/._WT_empty_HA.tif
- Figure 4/4E/Images/KO_S68A_HA.tif
- __MACOSX/Figure 4/4E/Images/._KO_S68A_HA.tif
- Figure 4/4E/Images/KO_S68A_merge.tif
- __MACOSX/Figure 4/4E/Images/._KO_S68A_merge.tif
- Figure 4/4E/Images/WT_empty_ATG16L1.tif
- __MACOSX/Figure 4/4E/Images/._WT_empty_ATG16L1.tif
- Figure 4/4E/Images/WT_empty_hoechst.tif
- __MACOSX/Figure 4/4E/Images/._WT_empty_hoechst.tif
- Figure 4/4B/Images/western tubulin.tif
- __MACOSX/Figure 4/4B/Images/._western tubulin.tif
- Figure 4/4B/Images/western HA high.tif
- __MACOSX/Figure 4/4B/Images/._western HA high.tif
- Figure 4/4B/Images/western HA low.tif
- __MACOSX/Figure 4/4B/Images/._western HA low.tif
- Figure 4/4C/Images/western GFP.tif
- __MACOSX/Figure 4/4C/Images/._western GFP.tif
- Figure 4/4C/Images/western ATG16L1.tif
- __MACOSX/Figure 4/4C/Images/._western ATG16L1.tif
- Figure 4/4H/Images/western WIPI2 low.tif
- __MACOSX/Figure 4/4H/Images/._western WIPI2 low.tif
- Figure 4/4H/Images/western vinculin_LC3.tif
- __MACOSX/Figure 4/4H/Images/._western vinculin_LC3.tif
- Figure 4/4H/Images/western WIPI2.tif
- __MACOSX/Figure 4/4H/Images/._western WIPI2.tif
- Figure 4/4H/Images/western WIPI2 high.tif
- __MACOSX/Figure 4/4H/Images/._western WIPI2 high.tif
- Figure 4/4H/Images/western p62.tif
- __MACOSX/Figure 4/4H/Images/._western p62.tif
