# Supplementary material for: WIPI2b recruitment to phagophores and ATG16L1 binding are regulated by ULK1 phosphorylation
Source: EMBO Rep. 2024 Aug 16;25(9):8. doi: 10.1038/s44319-024-00215-5 (PMC11387628; doi:10.1038/s44319-024-00215-5)
Supplement: Supplementary file 6 — Source data Fig. 4 [file 44319_2024_215_MOESM6_ESM.zip › Figure 4/4I.xlsx]

## Sheet: 1
samples	sample no.	LC3II			vinculin		LC3II/Vinculin	normalised to WT (F)
ctrl F	1	6360.63		1	10053.2		0.632696	1.17068
ctrl S	2	11233.4		2	9277.85		1.21078	2.24031
ctrl SB	3	28834.3		3	10318.2		2.79452	5.17072
KO F	4	6027.23		4	11842.1		0.508965	0.941741
KO S	5	7964.27		5	12299.2		0.647545	1.19816
KO SB	6	13737.4		6	9731.73		1.41161	2.61191
KO WT F	7	5680.04		7	10509.8		0.540451	1
KO WT S	8	9168.91		8	10937.9		0.838271	1.55106
KO WT SB	9	20025.4		9	10780.2		1.85761	3.43714
KO S68A F	10	5714.9		10	11163.5		0.511926	0.94722
KO S68A S	11	10294.2		11	10400.5		0.989774	1.83139
KO S68A SB	12	24214.3		12	9521.3		2.54317	4.70565
KO S68D F	13	6215.66		13	9501.95		0.654146	1.21037
KO S68D S	14	7881.63		14	10077.1		0.782136	1.44719
KO S68D SB	15	16971.3		15	10055.2		1.68781	3.12296

## Sheet: 2
samples	sample no.	LC3II				vinculin		LC3II/vinculin	normalised to WT (F)
ctrl F	1	3978.04		1	0.018	13916.8		0.285844	1.15425
ctrl S	2	5198.88		2	0.018	15522.6		0.334924	1.35243
ctrl SB	3	14435.6		3	0.018	16045.6		0.899658	3.63284
KO F	4	4158.93		4	0.018	19052.3		0.218289	0.881459
KO S	5	4921.98		5	0.018	18978.8		0.259341	1.04723
KO SB	6	14924.9		6	0.018	18393.2		0.811437	3.27661
KO WT F	7	4511.4		7	0.018	18217.2		0.247646	1
KO WT S	8	7923.24		8	0.018	17874.1		0.443281	1.78998
KO WT SB	9	22488.1		9	0.018	17833.7		1.26099	5.09191
KO S68A F	10	4908.39		10	0.018	19087.2		0.257156	1.0384
KO S68A S	11	8638.76		11	0.018	17783.1		0.485784	1.96161
KO S68A SB	12	26599.3		12	0.018	19535.2		1.36161	5.49823
KO S68D F	13	4076.86		13	0.018	19991.5		0.20393	0.823475
KO S68D S	14	4992.75		14	0.018	16843.9		0.296413	1.19692
KO S68D SB	15	8462.98		15	0.018	16104.1		0.525516	2.12205

## Sheet: 3
samples	sample no.	LC3II			Vinculin		LC3II/Vinculin	normalised to WT (F)
ctrl F	1	15.857		1	75.268		0.210674	0.482656
ctrl S	2	31.506		2	79.853		0.39455	0.903918
ctrl SB	3	119.916		3	74.574		1.60801	3.68398
KO F	4	26.401		4	80.085		0.329662	0.75526
KO S	5	33.265		5	87.265		0.381195	0.873322
KO SB	6	39.38		6	90.478		0.435244	0.997149
KO WT F	7	35.466		7	81.253		0.436488	1
KO WT S	8	69.077		8	75.535		0.914503	2.09514
KO WT SB	9	108.405		9	73.308		1.47876	3.38786
KO S68A F	10	35.608		10	77.474		0.459612	1.05298
KO S68A S	11	54.859		11	77.773		0.705373	1.61602
KO S68A SB	12	119.323		12	77.726		1.53517	3.5171
KO S68D F	13	15.089		13	69.654		0.216628	0.496297
KO S68D S	14	25.543		14	73.019		0.349813	0.801426
KO S68D SB	15	65.422		15	71.94		0.909397	2.08344
