# Supplementary material for: WIPI2b recruitment to phagophores and ATG16L1 binding are regulated by ULK1 phosphorylation
Source: EMBO Rep. 2024 Aug 16;25(9):8. doi: 10.1038/s44319-024-00215-5 (PMC11387628; doi:10.1038/s44319-024-00215-5)
Supplement: Supplementary file 6 — Source data Fig. 4 [file 44319_2024_215_MOESM6_ESM.zip › Figure 4/4D.xlsx]

## Sheet: n1
	sample name	sample no.
			ATG16L1		GFP		ATG16L1/GFP	ATG16L1/GFP normalised to ATG16L1/GFP sample (1)
technical replicate 1	WIPI2b WT	1	27289.2		32366.4		0.843133	1
	WIPI2b S68A	2	18477		30930.9		0.597364	0.708504
	WIPI2b S68D	3	14754.7		33927		0.434896	0.515809
	sample name	sample no.
			ATG16L1		GFP		ATG16L1/GFP	ATG16L1/GFP normalised to ATG16L1/GFP sample (1)
technical replicate 2	WIPI2b WT	1	15890.9		38429.1		0.413512	1
	WIPI2b S68A	2	9862.88		39415		0.250232	0.605137
	WIPI2b S68D	3	4338.83		45119.6		0.0961629	0.232552
								mean ATG16L1/GFP (tech. replicates 1 and 2)
								1
								0.656821
								0.37418

## Sheet: n2
	sample name	sample no.
			ATG16L1		GFP		ATG16L1/GFP	ATG16L1/GFP normalised to ATG16L1/GFP sample (1)
technical replicate 1	WIPI2b WT	1	46.802		96.645		0.484267	1
	WIPI2b S68A	2	31.905		95.218		0.335073	0.691918
	WIPI2b S68D	3	19.223		97.648		0.19686	0.406511
	sample name	sample no.
			ATG16L1		GFP		ATG16L1/GFP	ATG16L1/GFP normalised to ATG16L1/GFP sample (1)
technical replicate 2	WIPI2b WT	1	26.373		101.094		0.260876	1
	WIPI2b S68A	2	19.779		105.63		0.187248	0.717766
	WIPI2b S68D	3	11.025		117.353		0.0939473	0.360122
								mean ATG16L1/GFP (tech. replicates 1 and 2)
								1
								0.704842
								0.383317

## Sheet: n3
	sample name	sample no.
			ATG16L1	ATG16L1 minus background		GFP	ATG16L1/GFP	ATG16L1/GFP normalised to ATG16L1/GFP sample (1)
technical replicate 1	WIPI2b WT	1	22630.7	12310.6		62336.5	0.197487	1
	WIPI2b S68A	2	17820.3	7201.8		63085.1	0.11416	0.578065
	WIPI2b S68D	3	11852	2079.68		62807.8	0.0331118	0.167666
			background
	WIPI2b WT	1	10320.1
	WIPI2b S68A	2	10618.5
	WIPI2b S68D	3	9772.27
			ATG16L1	ATG16L1 minus background		GFP	ATG16L1/GFP	ATG16L1/GFP normalised to ATG16L1/GFP sample (1)
technical replicate 2	WIPI2b WT	1	23865.3	11688.2		62214.7	0.187869	1
	WIPI2b S68A	2	18881.5	7073.86		60710.4	0.116518	0.62021
	WIPI2b S68D	3	10497	903.298		59928.3	0.015073	0.0802313
			background
	WIPI2b WT	1	12177.1
	WIPI2b S68A	2	11807.6
	WIPI2b S68D	3	9593.71
								mean ATG16L1/GFP (tech. replicates 1 and 2)
								1
								0.599137
								0.123949
