# Supplementary material for: WIPI2b recruitment to phagophores and ATG16L1 binding are regulated by ULK1 phosphorylation
Source: EMBO Rep. 2024 Aug 16;25(9):8. doi: 10.1038/s44319-024-00215-5 (PMC11387628; doi:10.1038/s44319-024-00215-5)
Supplement: Supplementary file 6 — Source data Fig. 4 [file 44319_2024_215_MOESM6_ESM.zip › Figure 4/4G.xlsx]

## Sheet: Sheet1
WT pcDNA							KO pcDNA							KO WIPI2b WT							KO WIPI2b S68A							KO WIPI2b S68D
S			SB				S			SB				S			SB				S			SB				S			SB
cells	spots	spots/cell	cells	spots	spots/cell		cells	spots	spots/cell	cells	spots	spots/cell		cells	spots	spots/cell	cells	spots	spots/cell		cells	spots	spots/cell	cells	spots	spots/cell		cells	spots	spots/cell	cells	spots	spots/cell
12	129	10.75	12	396	33		11	48	4.36364	15	93	6.2		4	78	19.5	5	144	28.8		6	163	27.1667	6	154	25.6667		9	2	0.222222	5	0	0
12	126	10.5	10	414	41.4		15	25	1.66667	11	50	4.54545		5	52	10.4	5	139	27.8		6	110	18.3333	5	124	24.8		4	0	0	5	5	1
12	87	7.25	11	310	28.1818		16	67	4.1875	10	89	8.9		7	49	7	7	315	45		5	65	13	5	178	35.6		7	0	0	6	2	0.333333
11	137	12.4545	12	342	28.5		14	32	2.28571	7	36	5.14286		4	30	7.5	6	171	28.5		6	50	8.33333	4	105	26.25		6	1	0.166667	6	0	0
10	85	8.5	12	407	33.9167		11	29	2.63636	10	59	5.9		7	67	9.57143	3	141	47		6	45	7.5	9	341	37.8889		8	0	0	7	0	0
16	150	9.375	13	544	41.8462		10	43	4.3	10	4	0.4		5	38	7.6	7	281	40.1429		6	58	9.66667	5	211	42.2		7	0	0	8	0	0
16	166	10.375	10	349	34.9		19	26	1.36842	10	44	4.4		7	64	9.14286	4	194	48.5		4	42	10.5	9	261	29		7	0	0	7	0	0
11	178	16.1818	13	460	35.3846		19	22	1.15789	10	27	2.7		7	45	6.42857	7	290	41.4286		5	103	20.6	7	204	29.1429		6	0	0	10	0	0
14	112	8	13	388	29.8462		15	28	1.86667	10	56	5.6		5	29	5.8	10	399	39.9		8	124	15.5	8	341	42.625		5	0	0	7	0	0
11	114	10.3636	10	399	39.9		15	16	1.06667	12	164	13.6667		7	29	4.14286	11	488	44.3636		5	68	13.6	7	184	26.2857		7	0	0	6	0	0
6	50	8.33333	4	129	32.25		13	3	0.230769	21	107	5.09524		14	119	8.5	15	218	14.5333		17	140	8.23529	14	303	21.6429		10	30	3	10	56	5.6
10	75	7.5	9	225	25		13	12	0.923077	20	110	5.5		10	83	8.3	7	182	26		9	151	16.7778	9	217	24.1111		11	21	1.90909	13	65	5
6	63	10.5	11	198	18		13	10	0.769231	26	33	1.26923		13	110	8.46154	12	330	27.5		11	133	12.0909	20	360	18		11	26	2.36364	10	22	2.2
8	83	10.375	13	331	25.4615		13	24	1.84615	10	34	3.4		11	100	9.09091	8	200	25		6	100	16.6667	6	141	23.5		9	10	1.11111	9	52	5.77778
11	104	9.45455	11	223	20.2727		16	11	0.6875	13	24	1.84615		6	68	11.3333	10	255	25.5		15	195	13	15	314	20.9333		11	12	1.09091	11	33	3
7	69	9.85714	8	178	22.25		11	8	0.727273	21	41	1.95238		14	149	10.6429	12	308	25.6667		14	171	12.2143	12	306	25.5		8	4	0.5	11	46	4.18182
8	67	8.375	8	185	23.125		11	19	1.72727	18	84	4.66667		5	76	15.2	11	254	23.0909		8	121	15.125	16	335	20.9375		7	16	2.28571	8	27	3.375
5	36	7.2	10	243	24.3		16	37	2.3125	19	81	4.26316		8	88	11	13	285	21.9231		11	170	15.4545	15	298	19.8667		6	5	0.833333	9	19	2.11111
8	73	9.125	7	195	27.8571		17	29	1.70588	18	106	5.88889		14	140	10	11	317	28.8182		15	186	12.4	14	250	17.8571		19	21	1.10526	13	61	4.69231
9	94	10.4444	9	160	17.7778		13	17	1.30769	17	50	2.94118		13	113	8.69231	16	354	22.125		12	169	14.0833	18	431	23.9444		10	20	2	7	50	7.14286
