# Supplementary material for: WIPI2b recruitment to phagophores and ATG16L1 binding are regulated by ULK1 phosphorylation
Source: EMBO Rep. 2024 Aug 16;25(9):8. doi: 10.1038/s44319-024-00215-5 (PMC11387628; doi:10.1038/s44319-024-00215-5)
Supplement: Supplementary file 6 — Source data Fig. 4 [file 44319_2024_215_MOESM6_ESM.zip › Figure 4/4F.xlsx]

## Sheet: Sheet1
WIPI2 WT cells	empty vector			WIPI2 KO cells	empty vector			WIPI2 KO cells	WIPI2b-WT			WIPI2 KO cells	WIPI2b-S68A			WIPI2 KO cells	WIPI2b-S68D
ATG16L1 spots	cells	spots per cell		ATG16L1 spots	cells	spots per cell		ATG16L1 spots	cells	spots per cell		ATG16L1 spots	cells	spots per cell		ATG16L1 spots	cells	spots per cell
69	13	5.30769		17	24	0.708333		57	14	4.07143		40	13	3.07692		14	14	1
70	17	4.11765		26	23	1.13043		49	13	3.76923		48	16	3		14	10	1.4
40	13	3.07692		24	20	1.2		66	15	4.4		40	10	4		8	11	0.727273
42	14	3		8	19	0.421053		73	20	3.65		28	11	2.54545		13	11	1.18182
101	17	5.94118		13	22	0.590909		63	16	3.9375		40	12	3.33333		12	13	0.923077
107	18	5.94444		28	19	1.47368		54	17	3.17647		41	12	3.41667		13	12	1.08333
60	15	4		17	21	0.809524		59	14	4.21429		52	15	3.46667		8	13	0.615385
83	16	5.1875		16	16	1		37	16	2.3125		37	15	2.46667		12	14	0.857143
29	13	2.23077		15	19	0.789474		65	11	5.90909		38	12	3.16667		9	11	0.818182
57	18	3.16667		22	21	1.04762		67	13	5.15385		36	14	2.57143		11	12	0.916667
95	23	4.13043		22	16	1.375		68	13	5.23077		110	20	5.5		11	15	0.733333
86	20	4.3		13	12	1.08333		79	13	6.07692		91	18	5.05556		11	15	0.733333
93	24	3.875		15	12	1.25		122	24	5.08333		70	16	4.375		15	13	1.15385
127	22	5.77273		14	16	0.875		114	21	5.42857		60	14	4.28571		15	16	0.9375
93	27	3.44444		17	21	0.809524		78	14	5.57143		96	26	3.69231		10	15	0.666667
96	27	3.55556		7	12	0.583333		111	19	5.84211		54	16	3.375		12	17	0.705882
98	22	4.45455		13	17	0.764706		80	14	5.71429		69	14	4.92857		14	14	1
118	26	4.53846		22	12	1.83333		137	20	6.85		70	17	4.11765		11	16	0.6875
104	24	4.33333		9	16	0.5625		76	21	3.61905		78	13	6		12	16	0.75
74	23	3.21739		14	17	0.823529		70	16	4.375		80	14	5.71429		16	14	1.14286
93	24	3.875		10	14	0.714286		17	6	2.83333		38	17	2.23529		11	10	1.1
101	21	4.80952		13	12	1.08333		43	11	3.90909		29	13	2.23077		13	11	1.18182
91	27	3.37037		10	13	0.769231		72	17	4.23529		38	12	3.16667		6	11	0.545455
102	27	3.77778		17	17	1		71	16	4.4375		27	8	3.375		13	13	1
69	31	2.22581		11	24	0.458333		50	15	3.33333		78	15	5.2		18	14	1.28571
105	30	3.5		7	11	0.636364		25	14	1.78571		30	9	3.33333		13	11	1.18182
87	21	4.14286		8	16	0.5		20	11	1.81818		36	12	3		13	13	1
73	21	3.47619		11	12	0.916667		33	12	2.75		26	11	2.36364		16	16	1
157	31	5.06452		12	14	0.857143		65	19	3.42105		43	10	4.3		10	14	0.714286
88	33	2.69697		10	18	0.555556		39	12	3.25		37	11	3.36364		10	16	0.625
