# Supplementary material for: WIPI2b recruitment to phagophores and ATG16L1 binding are regulated by ULK1 phosphorylation
Source: EMBO Rep. 2024 Aug 16;25(9):8. doi: 10.1038/s44319-024-00215-5 (PMC11387628; doi:10.1038/s44319-024-00215-5)
Supplement: Supplementary file 7 — Source data Fig. 5 [file 44319_2024_215_MOESM7_ESM.zip]

Archive with 132 entries (120 files):
- Figure 5/
- __MACOSX/._Figure 5
- Figure 5/5A/
- __MACOSX/Figure 5/._5A
- Figure 5/5F/
- __MACOSX/Figure 5/._5F
- Figure 5/5H+I/
- __MACOSX/Figure 5/._5H+I
- Figure 5/.DS_Store
- __MACOSX/Figure 5/._.DS_Store
- Figure 5/5E.xlsx
- __MACOSX/Figure 5/._5E.xlsx
- Figure 5/5C/
- __MACOSX/Figure 5/._5C
- Figure 5/5D/
- __MACOSX/Figure 5/._5D
- Figure 5/5B/
- __MACOSX/Figure 5/._5B
- Figure 5/5G.xlsx
- __MACOSX/Figure 5/._5G.xlsx
- Figure 5/5A/F5A.pdf
- __MACOSX/Figure 5/5A/._F5A.pdf
- Figure 5/5A/.DS_Store
- __MACOSX/Figure 5/5A/._.DS_Store
- Figure 5/5A/Images/
- __MACOSX/Figure 5/5A/._Images
- Figure 5/5F/.DS_Store
- __MACOSX/Figure 5/5F/._.DS_Store
- Figure 5/5F/F5F.pdf
- __MACOSX/Figure 5/5F/._F5F.pdf
- Figure 5/5F/Images/
- __MACOSX/Figure 5/5F/._Images
- Figure 5/5F/README.rtf
- __MACOSX/Figure 5/5F/._README.rtf
- Figure 5/5H+I/5HI.xlsm
- __MACOSX/Figure 5/5H+I/._5HI.xlsm
- Figure 5/5C/F5C.pdf
- __MACOSX/Figure 5/5C/._F5C.pdf
- Figure 5/5C/.DS_Store
- __MACOSX/Figure 5/5C/._.DS_Store
- Figure 5/5C/Image/
- __MACOSX/Figure 5/5C/._Image
- Figure 5/5C/README.rtf
- __MACOSX/Figure 5/5C/._README.rtf
- Figure 5/5D/.DS_Store
- __MACOSX/Figure 5/5D/._.DS_Store
- Figure 5/5D/F5D.pdf
- __MACOSX/Figure 5/5D/._F5D.pdf
- Figure 5/5D/Images/
- __MACOSX/Figure 5/5D/._Images
- Figure 5/5B/F5B.pdf
- __MACOSX/Figure 5/5B/._F5B.pdf
- Figure 5/5B/.DS_Store
- __MACOSX/Figure 5/5B/._.DS_Store
- Figure 5/5B/Images/
- __MACOSX/Figure 5/5B/._Images
- Figure 5/5A/Images/western vinuclin.tif
- __MACOSX/Figure 5/5A/Images/._western vinuclin.tif
- Figure 5/5A/Images/western myc with marker.tif
- __MACOSX/Figure 5/5A/Images/._western myc with marker.tif
- Figure 5/5A/Images/western phospho S284.tif
- __MACOSX/Figure 5/5A/Images/._western phospho S284.tif
- Figure 5/5A/Images/western WIPI2.tif
- __MACOSX/Figure 5/5A/Images/._western WIPI2.tif
- Figure 5/5A/Images/western myc.tif
- __MACOSX/Figure 5/5A/Images/._western myc.tif
- Figure 5/5F/Images/S284D_StarvedBaf_HA.tif
- __MACOSX/Figure 5/5F/Images/._S284D_StarvedBaf_HA.tif
- Figure 5/5F/Images/S284A_Fed_HA.tif
- __MACOSX/Figure 5/5F/Images/._S284A_Fed_HA.tif
- Figure 5/5F/Images/S284A_StarvedBaf_HA.tif
- __MACOSX/Figure 5/5F/Images/._S284A_StarvedBaf_HA.tif
- Figure 5/5F/Images/WT_Starved_HA.tif
- __MACOSX/Figure 5/5F/Images/._WT_Starved_HA.tif
- Figure 5/5F/Images/WT_Fed_HA.tif
- __MACOSX/Figure 5/5F/Images/._WT_Fed_HA.tif
- Figure 5/5F/Images/S284D_Fed_hoechst.tif
- __MACOSX/Figure 5/5F/Images/._S284D_Fed_hoechst.tif
- Figure 5/5F/Images/S284D_Fed_HA.tif
- __MACOSX/Figure 5/5F/Images/._S284D_Fed_HA.tif
- Figure 5/5F/Images/WT_StarvedBaf_HA.tif
- __MACOSX/Figure 5/5F/Images/._WT_StarvedBaf_HA.tif
- Figure 5/5F/Images/S284D_Fed_merge.tif
- __MACOSX/Figure 5/5F/Images/._S284D_Fed_merge.tif
- Figure 5/5F/Images/WT_starved_hoechst.tif
- __MACOSX/Figure 5/5F/Images/._WT_starved_hoechst.tif
- Figure 5/5F/Images/WT_Fed_hoechst.tif
- __MACOSX/Figure 5/5F/Images/._WT_Fed_hoechst.tif
- Figure 5/5F/Images/WT_StarvedBaf_hoechst.tif
- __MACOSX/Figure 5/5F/Images/._WT_StarvedBaf_hoechst.tif
- Figure 5/5F/Images/S284A_Starved_HA.tif
- __MACOSX/Figure 5/5F/Images/._S284A_Starved_HA.tif
- Figure 5/5F/Images/S284D_StarvedBaf_merge.tif
- __MACOSX/Figure 5/5F/Images/._S284D_StarvedBaf_merge.tif
- Figure 5/5F/Images/S284A_StarvedBaf_hoechst.tif
- __MACOSX/Figure 5/5F/Images/._S284A_StarvedBaf_hoechst.tif
- Figure 5/5F/Images/S284A_StarvedBaf_merge.tif
- __MACOSX/Figure 5/5F/Images/._S284A_StarvedBaf_merge.tif
- Figure 5/5F/Images/WT_StarvedBaf_merge.tif
- __MACOSX/Figure 5/5F/Images/._WT_StarvedBaf_merge.tif
- Figure 5/5F/Images/WT_starved_merge.tif
- __MACOSX/Figure 5/5F/Images/._WT_starved_merge.tif
- Figure 5/5F/Images/S284A_Fed_merge.tif
- __MACOSX/Figure 5/5F/Images/._S284A_Fed_merge.tif
- Figure 5/5F/Images/WT_Fed_merge.tif
- __MACOSX/Figure 5/5F/Images/._WT_Fed_merge.tif
- Figure 5/5F/Images/S284A_Starved_hoechst.tif
- __MACOSX/Figure 5/5F/Images/._S284A_Starved_hoechst.tif
- Figure 5/5F/Images/S284A_Fed_hoechst.tif
- __MACOSX/Figure 5/5F/Images/._S284A_Fed_hoechst.tif
- Figure 5/5F/Images/S284D_StarvedBaf_hoechst.tif
- __MACOSX/Figure 5/5F/Images/._S284D_StarvedBaf_hoechst.tif
- Figure 5/5F/Images/S284D_Starved_HA.tif
- __MACOSX/Figure 5/5F/Images/._S284D_Starved_HA.tif
- Figure 5/5F/Images/S284D_Starved_merge.tif
- __MACOSX/Figure 5/5F/Images/._S284D_Starved_merge.tif
- Figure 5/5F/Images/S284D_Starved_hoechst.tif
- __MACOSX/Figure 5/5F/Images/._S284D_Starved_hoechst.tif
- Figure 5/5F/Images/S284A_Starved_merge.tif
- __MACOSX/Figure 5/5F/Images/._S284A_Starved_merge.tif
- Figure 5/5C/Image/Coomassie.jpg
- __MACOSX/Figure 5/5C/Image/._Coomassie.jpg
- Figure 5/5D/Images/western WIPI2 (pS284).tif
- __MACOSX/Figure 5/5D/Images/._western WIPI2 (pS284).tif
- Figure 5/5D/Images/western WIPI2 total.tif
- __MACOSX/Figure 5/5D/Images/._western WIPI2 total.tif
- Figure 5/5D/Images/western ULK1.tif
- __MACOSX/Figure 5/5D/Images/._western ULK1.tif
- Figure 5/5B/Images/western WIPI2 total.tif
- __MACOSX/Figure 5/5B/Images/._western WIPI2 total.tif
- Figure 5/5B/Images/western Vinculin.tif
- __MACOSX/Figure 5/5B/Images/._western Vinculin.tif
