# Supplementary material for: WIPI2b recruitment to phagophores and ATG16L1 binding are regulated by ULK1 phosphorylation
Source: EMBO Rep. 2024 Aug 16;25(9):8. doi: 10.1038/s44319-024-00215-5 (PMC11387628; doi:10.1038/s44319-024-00215-5)
Supplement: Supplementary file 7 — Source data Fig. 5 [file 44319_2024_215_MOESM7_ESM.zip › Figure 5/5E.xlsx]

## Sheet: Sheet1
		LC3II		n=1	LC3/Vinculin				lc3II		n=2	LC3/Vinculin				LC3II		n=3	LC3/Vinculin
1	0.17	1958.8	F	0.0609404	0.0916512		1	0.165	2090.1	F	0.101359	0.530159		1	0.193	2677.28	F	0.194136	0.284628
2	0.17	5330.85	S	0.195056	0.293354		2	0.165	4714.76	S	0.196355	1.02703		2	0.193	7965.22	S	0.531567	0.779346
3	0.17	18893.4	SB	0.905968	1.36253		3	0.165	14840.5	SB	0.489263	2.55908		3	0.193	20779.7	SB	1.33803	1.96172
4	0.17	5618.15	F	0.248834	0.374233		4	0.165	2631.85	F	0.0839226	0.438956		4	0.193	2857.75	F	0.194819	0.28563
5	0.17	7681.27	S	0.333126	0.501004		5	0.165	4171.35	S	0.121839	0.637277		5	0.193	4994.62	S	0.312006	0.457441
6	0.17	18428.6	SB	0.820876	1.23456		6	0.165	8641.15	SB	0.257931	1.3491		6	0.193	8997.64	SB	0.583545	0.855554
7	0.17	13194.7	F	0.664916	1		7	0.165	5881.94	F	0.191187	1		7	0.193	8984.92	F	0.682067	1
8	0.17	19433.8	S	0.763165	1.14776		8	0.165	10562.9	S	0.375551	1.96431		8	0.193	13183.7	S	0.965317	1.41528
9	0.17	26102.3	SB	1.04435	1.57065		9	0.165	22762	SB	0.869504	4.54793		9	0.193	17475.3	SB	1.24508	1.82545
10	0.17	9987.65	F	0.379911	0.571366		10	0.165	8043.45	F	0.354618	1.85483		10	0.193	2454.07	F	0.206721	0.30308
11	0.17	12745.5	S	0.464437	0.698489		11	0.165	9775.36	S	0.370696	1.93892		11	0.193	2853.82	S	0.206606	0.302911
12	0.17	14266	SB	0.77351	1.16332		12	0.165	13876.1	SB	0.597139	3.12333		12	0.193	7410.99	SB	0.519081	0.76104
13	0.17	2095.27	F	0.14149	0.212794		13	0.165	2421.74	F	0.0886446	0.463654		13	0.193	2174.92	F	0.144345	0.211629
14	0.17	7419.05	S	0.364293	0.547878		14	0.165	5033.7	S	0.182524	0.954688		14	0.193	2750.52	S	0.170995	0.250701
15	0.17	19966.8	SB	0.903362	1.35861		15	0.165	15976	SB	0.596899	3.12207		15	0.193	7666.98	SB	0.475389	0.696983
		vinculin							vinculin							vinculin
1	0.174	32142.9					1	0.156	20620.7					1	0.147	13790.7
2	0.174	27329.9					2	0.156	24011.3					2	0.147	14984.4
3	0.174	20854.4					3	0.156	30332.3					3	0.147	15530.1
4	0.174	22577.9					4	0.156	31360.4					4	0.147	14668.8
5	0.174	23058.2					5	0.156	34236.6					5	0.147	16008.1
6	0.174	22450					6	0.156	33501.8					6	0.147	15418.9
7	0.174	19844.2					7	0.156	30765.4					7	0.147	13173.1
8	0.174	25464.7					8	0.156	28126.3					8	0.147	13657.4
9	0.174	24993.9					9	0.156	26178.2					9	0.147	14035.5
10	0.174	26289.5					10	0.156	22682					10	0.147	11871.4
11	0.174	27443					11	0.156	26370.3					11	0.147	13812.9
12	0.174	18443.2					12	0.156	23237.7					12	0.147	14277.1
13	0.174	14808.6					13	0.156	27319.7					13	0.147	15067.5
14	0.174	20365.6					14	0.156	27578.3					14	0.147	16085.4
15	0.174	22102.8					15	0.156	26765					15	0.147	16127.8
