# Supplementary material for: WIPI2b recruitment to phagophores and ATG16L1 binding are regulated by ULK1 phosphorylation
Source: EMBO Rep. 2024 Aug 16;25(9):8. doi: 10.1038/s44319-024-00215-5 (PMC11387628; doi:10.1038/s44319-024-00215-5)
Supplement: Supplementary file 7 — Source data Fig. 5 [file 44319_2024_215_MOESM7_ESM.zip › Figure 5/5G.xlsx]

## Sheet: WT
WT
F		WT F		S		WT S		SB		WT SB
spots	cells	spots/cell		spots	cells	spots/cell		spots	cells	spots/cell
7	15	0.466667		64	12	5.33333		17	9	1.88889
4	6	0.666667		55	9	6.11111		28	11	2.54545
7	10	0.7		45	10	4.5		26	13	2
5	11	0.454545		25	6	4.16667		16	8	2
2	11	0.181818		58	10	5.8		16	11	1.45455
2	10	0.2		56	10	5.6		23	14	1.64286
2	8	0.25		70	12	5.83333		19	8	2.375
1	5	0.2		39	10	3.9		14	10	1.4
5	8	0.625		31	7	4.42857		25	11	2.27273
1	8	0.125		10	4	2.5		17	13	1.30769
4	5	0.8		28	6	4.66667		48	10	4.8
3	3	1		17	4	4.25		10	3	3.33333
9	6	1.5		32	4	8		15	5	3
10	7	1.42857		28	3	9.33333		38	9	4.22222
3	3	1		20	4	5		23	4	5.75
8	4	2		35	4	8.75		22	5	4.4
9	7	1.28571		35	5	7		17	3	5.66667
5	4	1.25		28	5	5.6		20	5	4
9	6	1.5		25	3	8.33333		20	4	5
5	6	0.833333		30	3	10		18	6	3

## Sheet: S284A
S284A
F		S284A F		S		S284A S		SB		S284A SB
spots	cells	spots/cell		spots	cells	spots/cell		spots	cells	spots/cell
2	4	0.5		67	13	5.15385		61	8	7.625
13	8	1.625		56	10	5.6		58	8	7.25
5	4	1.25		52	8	6.5		72	9	8
11	9	1.22222		69	9	7.66667		60	8	7.5
9	9	1		35	7	5		71	9	7.88889
3	5	0.6		66	11	6		36	4	9
7	6	1.16667		63	8	7.875		68	7	9.71429
8	9	0.888889		60	10	6		108	13	8.30769
4	5	0.8		37	6	6.16667		80	4	20
7	6	1.16667		70	12	5.83333		65	4	16.25
9	6	1.5		29	4	7.25		55	5	11
15	7	2.14286		38	5	7.6		50	3	16.6667
17	5	3.4		29	4	7.25		60	4	15
16	5	3.2		59	4	14.75		67	5	13.4
12	5	2.4		51	4	12.75		63	5	12.6
10	6	1.66667		30	4	7.5		67	5	13.4
5	4	1.25		34	4	8.5		58	4	14.5
6	6	1		39	4	9.75		52	4	13
10	5	2		32	5	6.4		53	5	10.6
8	5	1.6		58	5	11.6		51	4	12.75

## Sheet: S284D
S284D
F		S284D F		S		S284D S		SB		S284D SB
spots	cells	spots/cell		spots	cells	spots/cell		spots	cells	spots/cell
2	6	0.333333		5	7	0.714286		1	5	0.2
1	6	0.166667		3	6	0.5		2	6	0.333333
0	4	0		2	5	0.4		2	5	0.4
2	12	0.166667		2	5	0.4		1	6	0.166667
2	7	0.285714		2	6	0.333333		2	7	0.285714
6	4	1.5		2	6	0.333333		1	5	0.2
0	3	0		1	7	0.142857		2	8	0.25
2	7	0.285714		3	6	0.5		4	10	0.4
1	5	0.2		3	7	0.428571		4	8	0.5
1	6	0.166667		1	10	0.1		2	7	0.285714
6	4	1.5		3	5	0.6		6	6	1
2	4	0.5		3	6	0.5		2	4	0.5
2	5	0.4		4	5	0.8		3	5	0.6
2	4	0.5		1	4	0.25		2	4	0.5
2	4	0.5		2	6	0.333333		1	6	0.166667
2	3	0.666667		5	6	0.833333		2	5	0.4
2	5	0.4		3	6	0.5		2	3	0.666667
6	7	0.857143		4	6	0.666667		1	5	0.2
3	6	0.5		5	4	1.25		1	3	0.333333
4	6	0.666667		1	5	0.2		1	3	0.333333
