# Supplementary material for: WIPI2b recruitment to phagophores and ATG16L1 binding are regulated by ULK1 phosphorylation
Source: EMBO Rep. 2024 Aug 16;25(9):8. doi: 10.1038/s44319-024-00215-5 (PMC11387628; doi:10.1038/s44319-024-00215-5)
Supplement: Supplementary file 7 — Source data Fig. 5 [file 44319_2024_215_MOESM7_ESM.zip › Figure 5/5H+I/5HI.xlsm]

## Sheet: WT
Wavelength (nm)	40uM WT + Buffer	40uM WT + Buffer	40uM WT + Buffer	40uM WT + Buffer	40uM WT + Buffer	40uM WT + 3mM liposomes	40uM WT + 3mM liposomes	40uM WT + 3mM liposomes	40uM WT + 3mM liposomes	40uM WT + 3mM liposomes
195.8				-1375.86720000*	-4238.75781300*	2709.09375000*	6927.81250000*
196				-3743.02890000*	-6026.27890600*	2191.11953100*	3790.42421900*
196.2				-2334.36720000*	-7506.54687500*	2654.53906300*	9091.73437500*
196.4				-5944.35080000*	-8288.45234400*	5888.61796900*	907.13671880*
196.6				-7650.75230000*	-11515.67422000*	1605.84140600*	149.52343750*
196.8				-12792.17900000*	-12417.25703000*	-2327.24140600*	-193.10078130*
197				-12010.10600000*	-12473.46563000*	2749.80000000*	-10913.23125000*
197.2				-12228.08600000*	-12931.52344000*	-4782.71875000*	-12753.47656000*
197.4				-13121.97700000*	-13405.02344000*	-5344.05468800*	-14235.88281000*
197.6				-11612.93000000*	-13834.96094000*	974.55820310*	-11565.66406000*
197.8				-13126.93200000*	-14027.86953000*	-3880.93984400*	-3887.22109400*
198				-15097.55900000*	-14651.69922000*	-946.76171880*	1279.91796900*
198.2				-15724.88700000*	-14534.02734000*	1528.29296900*	-1752.73828100*
198.4				-16162.88800000*	-14163.20078000*	647.20546880*	-911.73203130*
198.6				-15658.91600000*	-14992.82266000*	5037.59921900*	-1486.04140600*
198.8				-13711.71300000*	-15195.54063000*	2365.39687500*	-474.05625000*
199				-13449.94800000*	-15479.47969000*	4368.72343800*	7871.87187500*
199.2				-13564.95400000*	-16001.43828000*	4213.38984400*	16174.34297000*
199.4				-13911.56400000*	-15530.62656000*	-1850.78281300*	11530.70156000*
199.6				-14649.84400000*	-15297.50000000*	-3129.65625000*	10142.26563000*
199.8				-14400.28800000*	-15379.50625000*	-1087.60781300*	3426.86093800*
200	-15678.9	-15523.9	-15804.6	-14666.9	-15362.2	3269.61015600*	-4275.27265600*	-2240.51328100*	5669.93203100*	86.67500000*
200.2	-15256.9	-15568.8	-15672.9	-16288.4	-15457.6	9778.74765600*	-9971.17421900*	-1979.01171900*	2538.77734400*	-3038.80080000*
200.4	-14907.1	-15572.8	-16358.1	-16849.3	-15121.1	8821.93984400*	-14213.37266000*	5543.26250000*	4706.46562500*	-1260.84690000*
200.6	-15716.3	-15242.2	-16381.7	-17455.1	-14961.3	5233.30625000*	-16978.95156000*	930.47578130*	3438.59453100*	-1197.35080000*
200.8	-16057.7	-15207.4	-15949.5	-17539.4	-15277.5	-3078.40937500*	-17745.94844000*	5041.87109400*	1215.32812500*	-967.41016000*
201	-16800.2	-15338.5	-15913.5	-17049.2	-15501.5	-7774.83593800*	-10372.02344000*	4933.06171900*	-475.40703130*	1215.00703000*
201.2	-16778.7	-15461.1	-15293.3	-16204.7	-15746.8	-4455.42890600*	-1604.86640600*	25.66640625*	-3134.72109400*	2936.10703000*
201.4	-16235.4	-15766.8	-15091.9	-15984.1	-15839.5	-4039.32500000*	-2652.82500000*	4363.73828100*	-4361.66796900*	3176.10547000*
201.6	-16030.3	-16014.7	-14768.2	-15463	-15675	598.82968750*	-268.96718750*	3201.55625000*	-5326.52187500*	4318.21250000*
201.8	-15677.9	-15797.8	-14899.9	-15353	-15472.2	4138.74296900*	-2613.78046900*	4489.40468800*	-2174.00156300*	3576.94375000*
202	-15689.3	-15399.4	-15423	-15397.3	-15595.6	-334.92578130*	-4691.69062500*	4239.93750000*	-3682.74218800*	781.53593800*
202.2	-15757.4	-14930	-15349.2	-15351.7	-15559.7	1336.31640600*	-2515.87890600*	1266.92265600*	-3918.93671900*	-1678.17110000*
202.4	-15483.9	-14808.5	-15372.3	-15691.3	-15539.7	2645.81484400*	60.12109375*	-1015.42812500*	-639.63125000*	-1339.14690000*
202.6	-15288	-14966.3	-15138.9	-16161.2	-15510.5	-3359.25937500*	3851.45937500*	-2634.32656300*	-2292.25625000*	-2012.87340000*
202.8	-14862.9	-15112.7	-14910.9	-15761	-15146	-1494.10703100*	5142.97890600*	-3788.34609400*	-1310.51015600*	-2366.55700000*
203	-14509.9	-15078.9	-14776.7	-15314.6	-14522	-1178.67968800*	4421.77343800*	-3778.83671900*	-3429.06328100*	-1568.10230000*
203.2	-14410.6	-14618	-14689.6	-15387.7	-14403.2	-3847.30390600*	2492.18046900*	-3699.23671900*	-3105.88515600*	-1619.97890000*
203.4	-14372.4	-14729.8	-14505.9	-14927	-14110.7	-2494.05078100*	-2692.99609400*	-5300.30078100*	-2740.31640600*	-3216.76950000*
203.6	-14273.1	-14808	-14420.3	-15000.5	-14117.8	-3502.40468800*	-5564.34218800*	-5580.59687500*	-3980.21406300*	-3446.27660000*
203.8	-14523.3	-14948.2	-14366.4	-14964.9	-14481.4	-5468.77421900*	-7691.06328100*	-5320.39218800*	-3435.21250000*	-4175.90000000*
204	-14742.2	-14893.4	-14291.3	-14688.7	-14263.7	-6615.66250000*	-10684.31094000*	-6111.27265600*	-5183.41328100*	-5498.17890000*
204.2	-14528.3	-14262.6	-14250.2	-14585.4	-14065.1	-7694.02109400*	-11036.83359000*	-5958.11171900*	-6437.47890600*	-7228.27580000*
204.4	-14461.5	-13731.2	-13888	-14871.1	-14057.7	-8850.12734400*	-10481.92422000*	-6332.54609400*	-6555.91328100*	-8006.61640000*
204.6	-14160.3	-13367.5	-13707	-14741.1	-13870.8	-9428.26718800*	-11553.03281000*	-7963.51796900*	-7607.73671900*	-9107.89300000*
204.8	-14024.2	-13106.4	-13546.2	-14597.9	-13692.9	-10992.42734000*	-10772.89609000*	-8255.26718800*	-8641.28281300*	-10564.48600000*
205	-13970.6	-12947.3	-13243.9	-14443.9	-13825.1	-12453	-10771.3	-8569.41	-8920.27	-10702.9
205.2	-13667.1	-12798.8	-13158.7	-14159.6	-13580.3	-12678.8	-10808.8	-9053.55	-9284.25	-11277.5
205.4	-13604.7	-12248	-12753.9	-13850	-13131.7	-12962.7	-10721.6	-9400.12	-9420.43	-11820.3
205.6	-13494.4	-12070.1	-12470.1	-13679.9	-12979	-12721.7	-11931.8	-10109.8	-9858.43	-11725.4
205.8	-13173.3	-11917	-12383.7	-13437.4	-12483.2	-12635.3	-12730.3	-10834.3	-10734.4	-11992.6
206	-12798.5	-11790.9	-12296.6	-13189.6	-12464.2	-12605.2	-13795.4	-11082.3	-11253.8	-12096.4
206.2	-12755.4	-11652.5	-11960.3	-12847.5	-12258.6	-13427.4	-14430	-11771.3	-11927.2	-12467.9
206.4	-12323.4	-11514.5	-11817.1	-12686.9	-12287.2	-14190.1	-14433.7	-12539.3	-12217.4	-12927.8
206.6	-12061.1	-11447.3	-11763.3	-12172.3	-12102.6	-14241.9	-14594.3	-12676.3	-12681.6	-13177.9
206.8	-12054	-11204.8	-11532.5	-12018.8	-11618.2	-14191.8	-15133.3	-12777.8	-12560.4	-13768.3
207	-11794.7	-11188.8	-11469.8	-11896.4	-11462.1	-14342.1	-15697.9	-13184.2	-12799.3	-14160.7
207.2	-11762.2	-10989.9	-11318.8	-11866.2	-11256.4	-14400.8	-16069.7	-13371	-12918.8	-13802.1
207.4	-11493.3	-10715.6	-10798.4	-11824.1	-11069.1	-14686.4	-16833.3	-13309.6	-12606	-14537.8
207.6	-11167.8	-10517	-10556.7	-11615.2	-10918.7	-15126.5	-16542.1	-13528.2	-12744.1	-14259.9
207.8	-10947.2	-10215.1	-10308.9	-11328.5	-10878.9	-15808	-16556.8	-13394.2	-12961.5	-13911.1
208	-10605.8	-10176.8	-10129.2	-10884	-10732.9	-16009	-16872.2	-13585	-13341	-14173.2
208.2	-10491.8	-10003.3	-9973.04	-10764.5	-10651	-16318.1	-16415.4	-13482.8	-13664.8	-14319.6
208.4	-10289.1	-9887.3	-9729.49	-10600.1	-10587.3	-16562.2	-16621.1	-13644.4	-13628.5	-14196.7
208.6	-10185.8	-9841.22	-9555.6	-10407.9	-10410.1	-16129.4	-16546.9	-13727.6	-13545	-14725.4
208.8	-10134.6	-9566.74	-9275.64	-10363.6	-10146.6	-16267.3	-16129.6	-13573.9	-13419.4	-15038.4
209	-9976.65	-9285.1	-9105.33	-10329.7	-9741.15	-16197.7	-15985.9	-13527.1	-13293.5	-14803.6
209.2	-9733	-9005.4	-8851.18	-9904.69	-9397.19	-16165	-16210.4	-13645.1	-13427.6	-14880.3
209.4	-9534	-8796.69	-8633.72	-9696.78	-9118.27	-16358.1	-15953.7	-13557.1	-13535.5	-14359.3
209.6	-9159.56	-8520.82	-8578.63	-9512.07	-8928.16	-16333.1	-16135.5	-13290.5	-13530.7	-13887.6
209.8	-8974.5	-8303.84	-8419.62	-9089.74	-8901.07	-16216.3	-16489.3	-13169	-13412	-13765.2
210	-8917.14	-8185.26	-8303	-9122.42	-8893.2	-15878.7	-16400.6	-12760.8	-13384.9	-13689.5
210.2	-8748.35	-8009.52	-8200.85	-8879.34	-8661.84	-15738.6	-16625.4	-12680.5	-13131.6	-13648.6
210.4	-8667.54	-7870.19	-8013.08	-8680.95	-8571.65	-15613	-16481.9	-12537.1	-13199.3	-13548.6
210.6	-8562.14	-7868.6	-7834.78	-8515.43	-8366.53	-15457.2	-16171.8	-12594.5	-13188.8	-13477.6
210.8	-8254.95	-7730.57	-7664.48	-8184.34	-8201.53	-15587.6	-15628.6	-12705.3	-12961.1	-13269.2
211	-8161.89	-7556.81	-7527.67	-8025.77	-8076.39	-15508.7	-15344.2	-12399.5	-12714.2	-13116.7
211.2	-8165.73	-7309.49	-7420.58	-7996.53	-7867.62	-15310.4	-15243.5	-12442.3	-12477.8	-12858.1
211.4	-8089.51	-7203.79	-7337.47	-8105.64	-7755.49	-15324.3	-15501.2	-12122.3	-12073.3	-12657.3
211.6	-8143.42	-7070.45	-7298.25	-8063.54	-7655.26	-15189.5	-15696	-11855.6	-11740.9	-12591.4
211.8	-7929.92	-6920.1	-7046.52	-8064.19	-7609.97	-15185.8	-15660.8	-11780.2	-11770.2	-12668
212	-7627	-6725.69	-6802.97	-7833.8	-7561.66	-15189.8	-15536.1	-11429.4	-11759.8	-12566
212.2	-7401.84	-6490.34	-6555.62	-7579.05	-7410.48	-14859.7	-15172.6	-11250.4	-11627.9	-12408.1
212.4	-7209.22	-6434.02	-6361.34	-7341.26	-7269.82	-15010.4	-15019.6	-11226.3	-11834.7	-12442.5
212.6	-7145.17	-6307.71	-6329.43	-7133.17	-7248.19	-14796.9	-14893.4	-11066.3	-11792.8	-12027.9
212.8	-7120.16	-6233.72	-6449.22	-7090.18	-7129.29	-14612.8	-14760.1	-11126.3	-11628.9	-12076.2
213	-7126.16	-6106.68	-6166.32	-7121.33	-7100.31	-14868.1	-14732.5	-11152.7	-11612.1	-11987
213.2	-7110.18	-5983.16	-6080.33	-7069.33	-6941.06	-14632.1	-14504.1	-11165.5	-11480.2	-11753.9
213.4	-7094.63	-5943.54	-5991.24	-7024.54	-6660.71	-14678.8	-14237	-11084.3	-11199.2	-11823.2
213.6	-6981.89	-5872.7	-5773.01	-6874.43	-6444.09	-14539.2	-14030.2	-11194.1	-11263	-11501.7
213.8	-6782.85	-5825.82	-5940.63	-6630.98	-6171.44	-14283.3	-13767	-11032.3	-11257.2	-11567.6
214	-6563.26	-5571.08	-5893.97	-6379.19	-6099.55	-14085.5	-13507.2	-10849.7	-11228.2	-11518.1
214.2	-6459.41	-5435.46	-5728.31	-6312.74	-6072.08	-13810.8	-13480.7	-10742.9	-11278.4	-11296.3
214.4	-6307.13	-5406.68	-5564.12	-6342.42	-6153.36	-13816.6	-13761.2	-10516.3	-11043.8	-11319.1
214.6	-6287.06	-5320.56	-5311.83	-6253.1	-6225.36	-13797.4	-13860.9	-10414.1	-10865.7	-11170.6
214.8	-6231.22	-5303.14	-5151.34	-6186.94	-6135.98	-13917.8	-14135.9	-10513.6	-10600.3	-11052.7
215	-6171.94	-5269.59	-5146.63	-6094.62	-5996.24	-14058.2	-14122.3	-10536.8	-10405.8	-11120.4
215.2	-6160.17	-5228.95	-5229.38	-5936.47	-5832.95	-14167.7	-14006.2	-10487.5	-10418.3	-11145.6
215.4	-6177.96	-5230.25	-5234.88	-5913.56	-5855.56	-14109	-13927.7	-10489.6	-10424.3	-11062.5
215.6	-6076.97	-5125.58	-5254.42	-5858.78	-5947.3	-14186.9	-13892.4	-10398.1	-10301.8	-11005.1
215.8	-6114.03	-4918.21	-5126.54	-5907.95	-5909.82	-14046.3	-13929.2	-10340.5	-10359.5	-10917.4
216	-6026.4	-4765.94	-5134.02	-5865.57	-5960.91	-13866.7	-13893.4	-10350.6	-10416.7	-10757.9
216.2	-5852.53	-4673.81	-5211.46	-5831.07	-5795.76	-13795.2	-13800.3	-10457	-10397.6	-10912.7
216.4	-5740.91	-4645.8	-5197.34	-5742.02	-5578.33	-13485.8	-13625.6	-10501.8	-10485.7	-10944.2
216.6	-5705.55	-4756.49	-5333.67	-5592.33	-5514.5	-13506.8	-13608.3	-10663.5	-10550.6	-10980.1
216.8	-5731.53	-4774.02	-5275.28	-5567.64	-5539.39	-13551.9	-13578.9	-10693.7	-10424.4	-11145.2
217	-5696.87	-4645.49	-5181.91	-5417.31	-5568.02	-13722.9	-13666.6	-10617.2	-10479.4	-11170
217.2	-5726.94	-4654.01	-5130.06	-5371.81	-5615.46	-13697.4	-13753.4	-10669.4	-10457.9	-11201.7
217.4	-5683.77	-4722.19	-5023.01	-5485.15	-5557.06	-13819.6	-13740.6	-10514	-10444	-11263
217.6	-5571.32	-4689.24	-4842.45	-5335.7	-5483.95	-13746.2	-13662.8	-10363.9	-10505	-11051.4
217.8	-5588.2	-4676.6	-4743.93	-5320.82	-5423.51	-13626.5	-13511.5	-10307.6	-10394.6	-10940.6
218	-5591.22	-4604.56	-4716.98	-5321.58	-5218.75	-13676.6	-13345.7	-10302.7	-10496.8	-10792.1
218.2	-5516.66	-4436.88	-4723.11	-5150.47	-5237.13	-13693.4	-13335	-10304.1	-10549.2	-10696.6
218.4	-5445.01	-4375.64	-4745.18	-5182.38	-5266.76	-13714.2	-13269	-10446.1	-10600.2	-10828.8
218.6	-5438.46	-4349.04	-4664.97	-5095.53	-5278.89	-13689.2	-13289.8	-10456.5	-10597.4	-10836.2
218.8	-5305.37	-4329.93	-4629.63	-4975.56	-5299.24	-13764.5	-13343.8	-10380.3	-10436.7	-10848.4
219	-5256.55	-4417.12	-4496.18	-4998.47	-5265.57	-13744.2	-13432.6	-10356.5	-10477.1	-10790.8
219.2	-5261.05	-4367.67	-4366.02	-4956.55	-5156.61	-13595.8	-13360.6	-10189.3	-10285.1	-10737.1
219.4	-5169.89	-4285.28	-4419.93	-4911.91	-5079.48	-13553.9	-13317	-10264.8	-10193.4	-10769.9
219.6	-5110.77	-4323.82	-4395.52	-4940.98	-5096.21	-13435.1	-13121.7	-10349.9	-10353.8	-10901.9
219.8	-5068.93	-4228.12	-4391.94	-4961.54	-5172.49	-13506.8	-13194.3	-10351.2	-10281.4	-10937.4
220	-5089	-4153.51	-4424.67	-4908.69	-5300.23	-13559.5	-13173.9	-10337.2	-10271.5	-10871.4
220.2	-5040.4	-4117.33	-4365.67	-4821.85	-5307.5	-13524.1	-13166	-10192.4	-10286.7	-10815.5
220.4	-4933.47	-3959.57	-4247.86	-4815.13	-5288.22	-13426.7	-13176.6	-10053.5	-10250.7	-10726
220.6	-4962.15	-3936.19	-4123.95	-4614.16	-5095.71	-13266	-12935.3	-10005.6	-10240.9	-10629.9
220.8	-4858.73	-3993.09	-4158.25	-4517.98	-4865.74	-13059.4	-12939	-9998.14	-10350.3	-10750.4
221	-4768.9	-4024.58	-4121.93	-4465.19	-4608.3	-12884.6	-12797.6	-10056.4	-10419.7	-10796
221.2	-4747.48	-4034.88	-4066.14	-4365.16	-4584.73	-12839.4	-12702	-10085.8	-10463.2	-10715.3
221.4	-4712.18	-3962.06	-4029.34	-4345.91	-4500.16	-12735	-12665.9	-10102.4	-10478	-10706.7
221.6	-4709.82	-3860.54	-3869.42	-4322.36	-4449.47	-12773.2	-12448.4	-9989.72	-10319.2	-10496.9
221.8	-4724.76	-3775.73	-3858.87	-4346.34	-4471.21	-12888.5	-12432.1	-9931.74	-10138.1	-10459
222	-4688.78	-3746.45	-3864.68	-4368.19	-4412.06	-12799.5	-12423	-9956.73	-10162	-10473.5
222.2	-4586.69	-3721.21	-3885.5	-4255.97	-4366.08	-12659.3	-12305.2	-9775.54	-10156.1	-10433.7
222.4	-4434.18	-3698.59	-3871.23	-4185.14	-4365.21	-12518.2	-12256	-9706.39	-10113.8	-10397
222.6	-4424.35	-3709.79	-3743.68	-4141.06	-4375.32	-12350.6	-12214.4	-9597.62	-10046.2	-10279.7
222.8	-4454.52	-3640.73	-3635.95	-4052.18	-4382.5	-12364.5	-12145.1	-9534.34	-9977.39	-10241
223	-4470.42	-3570.84	-3567.03	-4016.09	-4356.89	-12344.7	-12063.6	-9473.56	-9784.49	-10164.7
223.2	-4543.18	-3579.64	-3476.79	-3983.56	-4256.76	-12242.9	-11985.7	-9506.59	-9710.18	-10105.3
223.4	-4399.39	-3472.39	-3479.5	-3901.18	-4206.19	-12207.9	-11824.2	-9443.86	-9702.22	-10037.8
223.6	-4332.36	-3450.08	-3507.39	-3801.73	-4102.37	-12135.6	-11594.1	-9392.22	-9653.86	-9973.15
223.8	-4236.44	-3429.39	-3473.79	-3754.88	-4030.74	-12004.9	-11576.2	-9456.2	-9631.12	-9956.98
224	-4133.27	-3395.14	-3547.49	-3724.72	-4015.15	-11984.3	-11491.8	-9389.41	-9626.21	-10034.8
224.2	-4076.24	-3357.27	-3527.32	-3746.54	-4036.9	-11896.5	-11459.7	-9497.39	-9637.31	-10052.2
224.4	-3956.23	-3353.73	-3504.33	-3710.42	-4016.97	-11689.4	-11485	-9387.8	-9549.44	-9978.89
224.6	-3917.31	-3366.17	-3453.17	-3731.5	-3955.56	-11643.4	-11367.4	-9289.2	-9447.48	-9913.96
224.8	-3920.49	-3321.51	-3383.55	-3728.78	-3906.47	-11538.9	-11284	-9284.69	-9389.93	-9867.98
225	-3953.85	-3298.6	-3389.36	-3573.24	-3773.84	-11421.1	-11230.5	-9211.57	-9331.72	-9877.66
225.2	-3897.66	-3198.16	-3385.67	-3669.53	-3771.45	-11429.2	-11123.6	-9159.61	-9245.86	-9761.33
225.4	-3804.72	-3147.38	-3418.09	-3698.33	-3812.77	-11373.3	-11107.3	-9193.09	-9247.46	-9679.57
225.6	-3689.46	-3035.21	-3369.88	-3633.5	-3787.44	-11220.9	-11034.6	-9012.56	-9214.98	-9583.42
225.8	-3596.09	-2985.16	-3253.89	-3645.22	-3826.31	-11158.7	-10883.2	-8876.15	-9131.93	-9354.36
226	-3621	-2923.7	-3136.64	-3529.19	-3786.7	-11050.5	-10820.4	-8726.6	-9067.46	-9271.92
226.2	-3666.43	-2921.72	-3113.76	-3381.14	-3679.25	-10890.4	-10701.3	-8499.33	-8917.61	-9198.62
226.4	-3735.44	-2912.74	-3027.23	-3392.68	-3709.3	-10961.2	-10634.7	-8447.57	-8782.81	-8990.31
226.6	-3690.86	-2796.13	-3004.1	-3440.95	-3681.03	-10899.6	-10639.8	-8397.31	-8655.35	-8905.43
226.8	-3682.51	-2799.14	-3010.04	-3356.26	-3625.57	-10858.7	-10521.9	-8363.22	-8520.33	-8954.78
227	-3628.25	-2746.35	-2928.71	-3318.42	-3547.76	-10819.6	-10457.4	-8263.64	-8279.11	-8854.03
227.2	-3488.34	-2773.09	-2922.01	-3221.97	-3405.47	-10625.7	-10304.2	-8109.19	-8165.44	-8778.57
227.4	-3444.4	-2809.06	-2943.36	-3133.39	-3277.84	-10514.8	-10150.5	-7958.16	-8097.15	-8720.27
227.6	-3383.57	-2807.73	-2916.42	-3139.5	-3270.04	-10323.9	-10004.5	-7830.68	-8038.88	-8477.71
227.8	-3335.39	-2771.36	-2733.38	-3151.9	-3313.38	-10141.7	-9839.01	-7682.83	-8011.03	-8235.8
228	-3367.37	-2701.31	-2740	-3152.59	-3258.96	-9878.08	-9680.34	-7676.99	-8005.89	-8215.27
228.2	-3423.6	-2699.18	-2750.32	-3074.22	-3276.68	-9726.33	-9568.51	-7649.32	-7909.63	-8144.86
228.4	-3310.09	-2697.05	-2734.52	-2994.09	-3220.31	-9639.13	-9504.84	-7550.73	-7750.18	-8082.05
228.6	-3290.08	-2699.41	-2847.78	-3043.99	-3193.58	-9548.94	-9366.91	-7545.36	-7690.99	-8004.43
228.8	-3209.44	-2691.45	-2802.19	-3003.86	-3206.46	-9529.31	-9286.11	-7396.39	-7568.5	-7865.22
229	-3155.95	-2652.02	-2722.47	-2955.77	-3124.64	-9287.59	-9134.7	-7202.13	-7422.25	-7731.33
229.2	-3147.52	-2585.32	-2605.79	-3005.53	-3164.45	-9208.36	-8985.16	-7104.61	-7291.01	-7572.72
229.4	-3068.6	-2585.76	-2598.37	-2958.05	-3128	-9127.24	-8917.09	-6930.45	-7135.13	-7512.58
229.6	-3034.43	-2605.19	-2596.86	-2899.1	-3091.52	-8959.64	-8838.39	-6889.91	-7035.09	-7376.07
229.8	-3009.31	-2640.3	-2557.95	-2928.46	-3070.65	-8822.29	-8725.26	-6830.89	-6918.66	-7246.94
230	-3038.47	-2657.93	-2569.87	-2875.2	-2978.18	-8677.53	-8569.87	-6661.98	-6795.3	-7155.75
230.2	-3060.78	-2604.61	-2484.75	-2778.82	-2876.4	-8458.6	-8360.56	-6580.2	-6707.11	-6944.03
230.4	-3036.63	-2555	-2464.36	-2736.75	-2811.12	-8278.13	-8106.57	-6434.36	-6554.02	-6829.55
230.6	-3006.17	-2491.41	-2460.14	-2700.91	-2803.18	-8171.55	-7972.02	-6276.52	-6388.44	-6710.71
230.8	-2960.79	-2482.54	-2405	-2652.83	-2743.12	-8005.06	-7865.06	-6178.16	-6224.88	-6488.1
231	-2913.81	-2427.54	-2368.2	-2573.22	-2720.12	-7928.06	-7717.91	-6014.63	-5992.64	-6312.61
231.2	-2885.71	-2438.6	-2309.18	-2537.15	-2686.31	-7786.56	-7569.61	-5861.85	-5844.95	-6170.34
231.4	-2770.12	-2470.16	-2273.7	-2526.49	-2696.65	-7704.63	-7425.67	-5724.82	-5718.4	-6016.65
231.6	-2726.48	-2374.12	-2219.22	-2559.46	-2724.61	-7501.66	-7317.46	-5664.98	-5652.22	-5924.59
231.8	-2679.55	-2360.18	-2237.36	-2610.07	-2771.87	-7318.52	-7181.29	-5573.64	-5643.71	-5924.1
232	-2663.73	-2270.27	-2197.87	-2598.48	-2762.73	-7169.17	-7005.36	-5465.64	-5514.49	-5810.59
232.2	-2640.93	-2200.24	-2142.87	-2596.46	-2797.84	-7047.71	-6926.04	-5332.86	-5364.27	-5636.18
232.4	-2562.73	-2209.09	-2092.62	-2538.82	-2773.66	-6923.28	-6682.28	-5161.53	-5254.79	-5490.18
232.6	-2527.5	-2204.52	-2093.13	-2528.84	-2712.94	-6830.33	-6573.25	-5045.33	-5104.01	-5315.83
232.8	-2543.44	-2179.74	-2093.25	-2432.27	-2653.53	-6704.1	-6480.41	-4920.58	-4979.83	-5235.58
233	-2644.9	-2152.96	-2110.04	-2379.45	-2567.4	-6558.55	-6288.97	-4870.1	-4922.61	-5186.04
233.2	-2641.67	-2053.81	-2121.67	-2328.93	-2483.65	-6446.53	-6210.22	-4783.8	-4844.11	-5064.81
233.4	-2620.1	-1999.65	-2120.49	-2264.16	-2416.03	-6289.44	-6105.8	-4666.58	-4781.78	-4924.94
233.6	-2495.72	-2006.57	-2098.71	-2254.88	-2413.38	-6130.49	-5956.15	-4579.41	-4671.62	-4663.98
233.8	-2370.04	-1974.18	-2060.46	-2180.47	-2330.89	-6027.51	-5872.87	-4442.76	-4538.9	-4501.63
234	-2332.11	-2007.08	-2008.34	-2066.62	-2248.15	-5863.52	-5671.87	-4346.68	-4363.63	-4437.11
234.2	-2295.09	-2000.41	-1921.35	-1960.12	-2197.01	-5723.75	-5486.25	-4275.6	-4245.05	-4418.81
234.4	-2249.8	-1952.79	-1861.4	-1958.39	-2169.38	-5574.98	-5362.42	-4149.39	-4207.48	-4438.09
234.6	-2205.48	-1871.77	-1805.97	-1962.64	-2175.19	-5409.8	-5242.73	-4035.44	-4093.96	-4340.81
234.8	-2202.49	-1836.72	-1803.72	-2010.8	-2188.84	-5297.39	-5117.28	-3966.9	-4083.46	-4244.42
235	-2137.93	-1763.62	-1791.34	-2003.72	-2142.85	-5168.11	-4973.91	-3811.96	-3962.3	-4004.04
235.2	-2180.31	-1769.74	-1840.4	-1973.05	-2074.39	-5032.85	-4837.13	-3773.27	-3934.11	-3940.6
235.4	-2144.86	-1780.08	-1886.51	-1874.47	-1964.28	-4827.65	-4648.25	-3728.36	-3835.8	-3902.7
235.6	-2030.92	-1761.84	-1851.74	-1821.45	-1907.73	-4605.07	-4503.88	-3546.39	-3698.56	-3791.63
235.8	-1941.47	-1678.1	-1766.96	-1792.55	-1891.14	-4490.79	-4427.35	-3410.63	-3552.16	-3673.69
236	-1846.73	-1563.83	-1672.79	-1746.31	-1844.95	-4395.91	-4324.7	-3250.21	-3348.22	-3488.91
236.2	-1800.74	-1519.79	-1619.02	-1779.24	-1837.43	-4327.36	-4209.77	-3153.05	-3200.09	-3278.68
236.4	-1771.83	-1434.34	-1578.94	-1759.72	-1827.6	-4228.56	-4138.69	-3088.57	-3081.8	-3105.66
236.6	-1711.42	-1475.73	-1590.05	-1733.29	-1815.61	-4109.83	-4081.94	-3109.82	-3075.47	-3134.74
236.8	-1639.45	-1547	-1574.67	-1720.9	-1804.32	-3934.44	-4038.54	-3095.88	-3040.8	-3107.57
237	-1594.69	-1486.81	-1495.78	-1630.72	-1711.49	-3721.46	-3875.61	-2966.38	-2980.1	-3042.63
237.2	-1487	-1453.41	-1452.32	-1567.25	-1642.94	-3617.57	-3720.93	-2971.7	-2968.44	-2999.21
237.4	-1470	-1456.28	-1422.01	-1534.03	-1566.36	-3491.77	-3602.44	-2842.28	-2882.61	-2875.53
237.6	-1423.87	-1353.55	-1370.55	-1424.62	-1450.12	-3315.28	-3377.43	-2710.93	-2738.06	-2699.17
237.8	-1402.32	-1321.49	-1356.25	-1405.04	-1437.86	-3226.32	-3297.55	-2592.73	-2586.77	-2605.8
238	-1386.57	-1265.93	-1295.04	-1375.02	-1400.58	-3145.17	-3230.76	-2395.57	-2376.7	-2468.13
238.2	-1344.37	-1186.33	-1216.71	-1339.88	-1329.33	-3080.92	-3080.02	-2239.41	-2232.06	-2396.7
238.4	-1285.26	-1128.54	-1161.27	-1352.96	-1295.74	-3055.02	-2979.96	-2173.07	-2146.13	-2346.48
238.6	-1227.01	-1108.51	-1135.89	-1323.37	-1282.49	-2994	-2889.5	-2089.24	-2076.39	-2281.31
238.8	-1213.26	-1069.33	-1088.71	-1314.07	-1292.44	-2903.66	-2801.84	-2026.79	-1980.98	-2188.57
239	-1172.06	-1051.58	-1019.19	-1256.74	-1285.71	-2785.3	-2716.63	-1992.72	-1932.44	-2092.24
239.2	-1222.18	-1066.08	-996.653	-1166.63	-1220.81	-2601.45	-2576.24	-1878.97	-1798.61	-1976.6
239.4	-1277.72	-1010.95	-953.941	-1164.37	-1198.39	-2530.7	-2512.5	-1836.75	-1716.18	-1939.05
239.6	-1342.39	-965.397	-917.491	-1099.09	-1118.67	-2388.41	-2395.95	-1809.91	-1682.9	-1856.12
239.8	-1261.95	-958.316	-935.956	-1113.39	-1097.65	-2298.31	-2302.53	-1748.64	-1600.89	-1808.28
240	-1157.81	-863.821	-930.563	-1108.29	-1127.76	-2212.29	-2258.49	-1730.18	-1581.6	-1777.59
240.2	-985.955	-795.84	-882.879	-979.817	-1082.87	-2148.09	-2168.04	-1641.86	-1524.59	-1663.54
240.4	-845.305	-796.677	-873.489	-980.238	-1044.39	-2138.5	-2078.42	-1544.72	-1505.83	-1663.5
240.6	-768.32	-802.412	-889.63	-955.173	-1014.44	-2030.57	-2029.65	-1491.17	-1485.91	-1600.42
240.8	-779.204	-764.003	-873.714	-941.07	-950.945	-2001.99	-1989.93	-1456.57	-1410.87	-1504.29
241	-830.948	-830.134	-910.892	-980.991	-931.717	-1914.88	-1924.21	-1421.06	-1405.82	-1491.11
241.2	-827.227	-833.445	-911.898	-960.023	-919.281	-1851.42	-1883.24	-1381.77	-1369.96	-1394.16
241.4	-835.53	-790.303	-866.366	-901.525	-882.517	-1761.24	-1782.66	-1314.9	-1293.12	-1350.34
241.6	-839.942	-759.391	-850.938	-847.694	-854.647	-1667.19	-1722.41	-1265.84	-1233.83	-1306.77
241.8	-851.415	-712.788	-772.897	-775.441	-800.058	-1567.67	-1641.75	-1200.9	-1137.15	-1284.15
242	-837.387	-616.868	-702.579	-757.637	-784.934	-1519.8	-1534.61	-1117.34	-1019.49	-1204.91
242.2	-822.309	-545.487	-634.573	-754.809	-746.449	-1455.18	-1475.87	-1069.88	-969.05	-1141.4
242.4	-806.701	-530.608	-566.78	-737.253	-716.347	-1451	-1399.42	-964.764	-864.514	-1044.37
242.6	-723.673	-501.633	-545.609	-760.057	-722.463	-1458.97	-1329.26	-947.75	-859.125	-979.891
242.8	-622.535	-522.383	-525.633	-697.162	-619.857	-1377.94	-1287.17	-941.617	-838.883	-939.508
243	-566.415	-523.966	-558.403	-587.799	-540.682	-1271.72	-1196.69	-874.395	-766.973	-861.614
243.2	-517.426	-493.656	-596.375	-563.315	-510.846	-1216.43	-1152.39	-843.133	-775.141	-853.984
243.4	-524.099	-478.352	-608.188	-530.548	-456.916	-1154.06	-1070.38	-823.024	-762.657	-812.102
243.6	-526.388	-478.663	-606.834	-509.902	-463.551	-1092.79	-1039.67	-823.452	-784.858	-803.998
243.8	-543.28	-489.611	-597.209	-528.871	-477.027	-1104.57	-1015.54	-821.514	-792.725	-843.592
244	-502.719	-465.366	-494.881	-547.609	-463.976	-1038.83	-943.523	-781.905	-723.006	-765.491
244.2	-412.75	-474.31	-458.188	-510.336	-499.414	-996.438	-943.391	-769.013	-657.162	-720.341
244.4	-332.488	-394.735	-406.934	-520.211	-512.977	-976.391	-952.773	-666.196	-555.962	-620.274
244.6	-337.723	-353.76	-336.305	-509.488	-511.023	-931.895	-912.465	-626.607	-502.115	-572.81
244.8	-383.959	-376.196	-359.256	-473.932	-520.101	-942.46	-885.288	-616.875	-520.867	-541.438
245	-428.043	-333.773	-338.642	-475.118	-466.298	-928.405	-856.772	-517.978	-488.056	-568.525
245.2	-429.316	-392.296	-368.372	-493.587	-437.63	-911.214	-797.331	-552.388	-504.771	-588.435
245.4	-443.109	-378.02	-376.944	-480.683	-449.599	-880.877	-769.306	-540.153	-487.052	-561.192
245.6	-339.223	-308.735	-291.007	-502.379	-463.724	-844.025	-787.837	-472.829	-403.89	-481.891
245.8	-222.821	-280.891	-254.155	-504.472	-453.895	-750.266	-739.43	-488.387	-402.509	-384.398
246	-228.312	-209.908	-209.19	-504.427	-491.103	-746.341	-758.77	-448.227	-330.107	-328.652
246.2	-198.095	-187.756	-215.662	-510.823	-489.848	-806.617	-759.188	-390.501	-257.113	-264.795
246.4	-274.595	-175.486	-230.798	-438.205	-449.352	-764.418	-718.629	-381.555	-261.556	-238.578
246.6	-340.523	-161.375	-240.97	-419.122	-440.553	-789.118	-722.516	-347.894	-254.007	-231.93
246.8	-425.954	-159.725	-250.013	-360.091	-407.68	-723.438	-654.547	-320.605	-249.466	-198.905
247	-447.151	-207.202	-256.603	-320.547	-370.102	-613.222	-604.964	-359.304	-310.696	-239.762
247.2	-358.988	-183.708	-229.464	-295.261	-323.122	-563.845	-550.431	-342.475	-289.61	-230.672
247.4	-408.113	-202.57	-198.89	-294.453	-294.675	-531.784	-511.01	-335.238	-238.017	-216.941
247.6	-375.995	-262.573	-235.612	-314.78	-281.306	-474.453	-507.51	-359.684	-254.066	-235.966
247.8	-321.034	-216.335	-183.03	-327.271	-291.075	-517.019	-510.433	-306.381	-180.298	-188.521
248	-414.4	-226.49	-127.913	-341.067	-301.941	-503.255	-504.755	-248.355	-132.761	-184.119
248.2	-375.926	-205.104	-149.843	-322.527	-334.645	-525.455	-471.668	-235.667	-173.485	-222.187
248.4	-267.941	-212.651	-158.452	-282.69	-288.809	-513.08	-435.098	-211.527	-166.676	-190.878
248.6	-232.437	-189.973	-116.899	-255.787	-253.834	-438.031	-381.562	-186.548	-109.866	-114.397
248.8	-92.5492	-228.331	-173.021	-248.38	-228.404	-408.731	-376.998	-217.423	-157.573	-107.78
249	-33.5461	-218.285	-175.647	-251.345	-228.191	-399.872	-362.452	-210.061	-163.651	-91.6633
249.2	-81.3594	-119.516	-78.2875	-228.041	-217.539	-387.198	-334.059	-129.378	-106.555	-72.8547
249.4	-120.058	-64.4789	-54.343	-247.519	-241.168	-440.968	-332.221	-71.8586	-89.0836	-90.0617
249.6	-151.466	-13.5813	-58.9156	-249.943	-223.707	-418.764	-298.877	-45.0727	-74.05	-82.6094
249.8	-139.264	-13.3734	-50.0359	-236.495	-179.679	-347.998	-276.793	-15.5117	-23.2703	-41.043
250	-82.593	-83.2297	-77.3531	-212.511	-166.368	-269.932	-247.061	-40.5039	-38.9086	-25.4219
250.2	9.45	-142.146	-154.606	-208.295	-148.874	-186.72	-246.199	-93.1602	-51.0602	-29.1664
250.4	-42.568	-139.613	-111.005	-240.689	-173.63	-227.159	-309.43	-86.4742	-55.7625	-33.2516
250.6	-57.0094	-174.832	-159.958	-246.116	-193.441	-222.666	-275.723	-90.1242	-45.682	-52.9813
250.8	6.29063	-142.8	-135.773	-254.079	-225.13	-278.434	-258.697	-122.517	-13.293	-41.6945
251	-65.6172	-125.391	-92.975	-220.122	-206.809	-303.264	-246.284	-94.9437	-15.3016	-29.3945
251.2	-71.4789	-149.45	-136.455	-173.717	-218.646	-248.598	-218.953	-154.075	-53.0773	-26.2852
251.4	-48.2641	-150.602	-97.4445	-149.517	-190.577	-266.976	-242.679	-154.059	-72.9109	-17.5391
251.6	-115.724	-121.013	-90.7117	-151.254	-183.214	-264.84	-280.545	-117.582	-31.7609	-17.418
251.8	-117.391	-106.904	-95.1672	-183.617	-171.522	-222.066	-235.673	-81.6969	40.4164	-27.8344
252	-61.1383	-44.6742	-68.557	-187.934	-123.961	-224.651	-219.265	-42.7211	115.853	23.718
252.2	-119.245	24.0844	-35.7484	-169.645	-93.5094	-199.182	-196.451	7.66719	198.574	78.6242
252.4	-47.9094	-36.2492	-50.875	-169.74	-107.392	-182.733	-190.923	-5.27578	159.519	113.642
252.6	-59.8312	-104.822	-100.001	-134.294	-76.4766	-178.043	-210.819	-25.7516	60.4828	122.851
252.8	-20.1484	-130.734	-72.1906	-103.815	-52.7711	-172.528	-185.996	0.313281	58.2125	77.3953
253	-5.62578	-89.7289	-68.3945	-106.432	-57.1453	-153.22	-168.705	3.78672	62.4797	105.844
253.2	2.29844	-82.2719	-77.9102	-101.845	-49.6828	-125.023	-105.908	2.93594	43.0055	62.7742
253.4	45.1641	-48.4875	-28.0758	-118.312	-79.718	-168.616	-80.4492	34.0492	106.617	64.4719
253.6	39.0672	-22.1719	-16.8336	-64.3156	-87.4141	-157.533	-66.6594	53.4492	146.237	119.811
253.8	80.0484	-45.9906	-20.5742	-88.6547	-151.574	-175.439	-105.276	51.0812	92.3258	154.967
254	24.6562	-26.7563	21.5211	-90.0938	-181.579	-183.298	-128.273	65.6117	110.177	188.24
254.2	-47.1195	-9.125	10.3289	-92.4977	-173.161	-139.634	-112.185	28.8883	102.556	233.155
254.4	-137.893	-45.375	-24.3734	-134.959	-182.436	-160.107	-142.195	-5.92812	46.2656	204.848
254.6	-25.0602	-84.4188	-65.0242	-138.852	-192.737	-159.316	-120.108	-57.7633	31.6102	100.791
254.8	98.5398	-106.533	-70.5984	-106.239	-142.569	-102.079	-69.4164	-64.0391	28.5625	125.272
255	62.7453	-103.941	-53.7336	-117.75	-132.567	-120.898	-98.0836	-67.8227	60.1523	110.116
255.2	86.2078	-82.6531	-72.3312	-111.987	-135.248	-101.609	-127.3	-72.0219	95.543	78.2945
255.4	42.1984	-108.752	-103.18	-121.582	-160.584	-58.1359	-132.504	-72.2531	108.846	99.6516
255.6	-14.8094	-65.1219	-96.2367	-123.838	-145.128	-129.261	-168.126	-44.7875	83.3422	104.773
255.8	88.3586	-107.963	-113.843	-115.527	-146.245	-142.081	-189.947	-45.3859	47.6961	80.0984
256	76.6773	-137.602	-103.976	-147.137	-134.783	-110.134	-187.441	-64.2602	12.7102	124.679
256.2	81.3398	-41.1727	-37.0742	-111.228	-68.9141	-110.762	-135.795	-15.2586	31.018	207.458
256.4	128.03	-85.3047	-33.9664	-124.437	-85.0383	-90.4883	-153.745	-8.58047	83.3438	213.817
256.6	207.12	-50.2484	-19.9125	-161.436	-107.852	-71.7945	-125.69	-6.31406	102.382	179.411
256.8	273.737	22.8461	30.1375	-134.839	-152.873	-61.8023	-103.052	32.2484	156.948	231.629
257	424.196	-34.8789	-6.07031	-153.637	-202.264	-75.9328	-137.984	14.1219	122.758	207.558
257.2	326.704	-30.1367	-27.2828	-143.213	-191.982	-66.6406	-96.4992	-10.9016	101.57	183.361
257.4	220.047	-19.8586	-71.8906	-91.1117	-143.485	-80.8352	-54.1039	-2.15625	99.0563	221.858
257.6	322.421	-59.5789	-116.287	-59.4328	-92.5203	-96.2328	22.8711	-16.4016	58.9992	154.966
257.8	222.894	-43.4781	-74.6945	-37.425	-89.3875	-158.15	25.1289	-20.5203	95.8469	147.116
258	131.227	4.28828	-56.2602	-39.068	-79.8625	-141.581	38.4203	20.6664	154.584	155.004
258.2	139.789	37.1445	1.7125	-75.2687	-108.919	-144.768	1.73359	45.2516	141.192	171.102
258.4	22.6344	19.6664	27.8344	-100.612	-133.255	-136.517	-45.175	46.3992	133.767	153.088
258.6	-57.9531	16.2281	18.1398	-89.6273	-92.1813	-52.1133	-20.5859	80.8734	127.981	201.53
258.8	143.989	-11.375	-20.3383	-57.7523	-50.4312	1.33203	11.2289	57.4703	111.903	209.784
259	156.488	-54.7383	-57.4234	-60.8523	-40.025	25.4641	41.6625	53.4828	142.513	214.339
259.2	88.9828	-51.3492	-79.5695	-21.5203	-30.4547	54.4898	39.4688	57.7102	186.534	261.453
259.4	245.105	-38.4039	-42.0336	-26.4359	-53.7164	48.4289	33.5203	67.5812	194.088	268.56
259.6	288.141	-50.7141	-20.4164	-45.9547	-71.5953	-10.8688	6.07266	107.32	171.283	268.502
259.8	232.281	-74.0023	-33.4266	-25.7922	-66.1945	13.5875	-1.44531	90.9742	138.855	243.791
260	328.869	-82.3594	-44.7672	-59.1344	-63.7109	-25.55	-11.8359	70.5	90.1711	200.542

## Sheet: S284A
Wavelength (nm)	S284A + buffer	S284A + buffer	S284A + buffer	S284A + 3mM liposomes	S284A + 3mM liposomes	S284A + 3mM liposomes
200	-8432.86	-9667.04	-11168.5	-259.74921880*	-2719.13830000*	2250.26796900*
200.2	-8000.08	-9629.46	-11503.6	-12477.97109000*	-1518.12890000*	1310.11406300*
200.4	-8116.42	-10022.7	-11625.1	-14138.37266000*	480.79531300*	4138.15312500*
200.6	-8288.56	-9830.09	-11569.9	-10167.85781000*	3604.66484000*	9279.28984400*
200.8	-8620.56	-9566.07	-11444.3	-3989.78437500*	2194.54297000*	7610.91796900*
201	-9137.96	-9801.37	-11487.2	3755.24218800*	3643.84297000*	5753.63984400*
201.2	-9112.85	-10013.1	-11599.6	8726.36796900*	6853.22422000*	-855.43984380*
201.4	-9348.9	-10030.5	-11681.2	11104.06563000*	3473.02734000*	-1148.41796900*
201.6	-9196.51	-9870.98	-11936.9	9632.39218800*	2115.72813000*	-92.03437500*
201.8	-9114.08	-10115.9	-11925.1	7570.28203100*	1895.67031000*	3983.52968800*
202	-9593.2	-9816.4	-12178.4	5829.57500000*	2457.82813000*	6148.82031300*
202.2	-9409.55	-9930.95	-12117.5	2485.77734400*	4430.34453000*	7452.14140600*
202.4	-9233.52	-10037.3	-11769.9	898.91640630*	3204.57188000*	7285.79843800*
202.6	-9228.77	-10030.9	-11719.7	663.88750000*	2543.29844000*	4729.51718800*
202.8	-8854.24	-10227.4	-11758.2	-905.04453130*	1532.37266000*	4640.63046900*
203	-8860.55	-10318.1	-11837.4	-2163.11718800*	2009.70234000*	2985.39765600*
203.2	-9096.65	-10428.2	-11840.7	-3939.60078100*	2261.41953000*	1082.23046900*
203.4	-9316.76	-10658.8	-11762.6	-4097.99609400*	1456.49609000*	-658.91015630*
203.6	-9283.19	-10829.5	-11401.2	-3130.55312500*	976.44140600*	-1744.36250000*
203.8	-9121.92	-10944.4	-11340.8	-2978.20390600*	-1590.54060000*	-4086.77500000*
204	-9292.98	-11146	-11447	-3238.48281300*	-2288.42110000*	-3788.15546900*
204.2	-9252.23	-10867.4	-11339.1	-3279.45	-3093.45	-3865.67
204.4	-9290.71	-10483.2	-11445.3	-4353.16	-4422.75	-3344.38
204.6	-9397.44	-10488.5	-11341.3	-4632.53	-5216.18	-3933.64
204.8	-9084.89	-10167.9	-11141.7	-5497.35	-6676.2	-5241.66
205	-8926.81	-10148.8	-11296.1	-5861.86	-7839.73	-6592.69
205.2	-9002.02	-10267.5	-11268.8	-6621.26	-8262.3	-8342.53
205.4	-8995.9	-10104.1	-10894.5	-7478.01	-8493.09	-8878.48
205.6	-9205.86	-9978.35	-10776.2	-7707.03	-9202.49	-9513.74
205.8	-9098.31	-9885.39	-10364.4	-8225.34	-9328.67	-10089.1
206	-9101.97	-9897.19	-10094.2	-8689.39	-10114.3	-10064.9
206.2	-8954.37	-9744.26	-10195	-8822.73	-10375.8	-10160.5
206.4	-8731.74	-9675.12	-10236.4	-8896.74	-10478.3	-10533.9
206.6	-8723.76	-9628.36	-10439.7	-9523.99	-11248.8	-10756.4
206.8	-8620.64	-9271.05	-10523.9	-9949.24	-11648.4	-10919
207	-8541.19	-9168.53	-10402.6	-10176	-12321.6	-12119.2
207.2	-8488.75	-9175.18	-10347	-10370.5	-12914.2	-12564.4
207.4	-8452.9	-9227.05	-10005.8	-10521.8	-12958.8	-13003.6
207.6	-8464.11	-9105.8	-9690.02	-10843.2	-13216.8	-13636.4
207.8	-8413.35	-8974.16	-9412.59	-11134.5	-13168.1	-13637.5
208	-8239.5	-8819.19	-9181.38	-11412.8	-13538.1	-13798.8
208.2	-8052.44	-8656.09	-9136.55	-11565.2	-14004.2	-13661.2
208.4	-7930.58	-8545.19	-9079.25	-11540.3	-14002	-13900.2
208.6	-7965.05	-8483.64	-9178.64	-11791.1	-14396.5	-14282.7
208.8	-7937.72	-8289.08	-9256.89	-12003.3	-14507.8	-14283
209	-7885.63	-8078.07	-9184.01	-12298.5	-14516.3	-14719.1
209.2	-7925.87	-8072.36	-8891.34	-12385.6	-14475.4	-14716.1
209.4	-7661.59	-7981.61	-8725.83	-12281.2	-14528.6	-14472.6
209.6	-7593.68	-7930.35	-8454.65	-12037.7	-14372.5	-14470.9
209.8	-7594.1	-8009.7	-8071.57	-11792.7	-14168.8	-14209.5
210	-7460.1	-7922.37	-7960.5	-11480.1	-13990	-14186.5
210.2	-7436.67	-7799.21	-7910.15	-11273.2	-13944.3	-13899.8
210.4	-7410.59	-7815.58	-7774.57	-11346.8	-13870	-14076.7
210.6	-7386.39	-7728.45	-7903.99	-11537.4	-14056.3	-14119.5
210.8	-7357.48	-7525.57	-7941.9	-11752	-14223.2	-13981.3
211	-7200.3	-7444.65	-7922.2	-11626.4	-14143.8	-14122.2
211.2	-7104.56	-7336.22	-7754.21	-11547	-14191.5	-13894.8
211.4	-7159.29	-7287.61	-7634.21	-11451.6	-13943.2	-13710
211.6	-7067.69	-7162.53	-7376.69	-11151.7	-13660.5	-13657.9
211.8	-6950.93	-7244.86	-7226.04	-11304	-13518.7	-13582.5
212	-6863.7	-7156.51	-7207.15	-11323.2	-13314.4	-13523.3
212.2	-6790.95	-6978.64	-7004.74	-11140.8	-12977.1	-13385.6
212.4	-6686.38	-7000.78	-7011.55	-11227.6	-13102.2	-13373.6
212.6	-6747.28	-6909.7	-6940.75	-11155	-13002.1	-13183
212.8	-6760.9	-6932.46	-6889.53	-11048	-12941.1	-13168
213	-6770.35	-6936.29	-6906.79	-11029.4	-12967.4	-13086.4
213.2	-6667.52	-6805.07	-6812.31	-10715.7	-12655.2	-12980.4
213.4	-6602.6	-6743.79	-6815.11	-10533.6	-12571.5	-12879.4
213.6	-6658.42	-6668.87	-6741.48	-10407.6	-12481.1	-12669.8
213.8	-6545.57	-6690.28	-6718.88	-10449.1	-12375.4	-12581.2
214	-6511.39	-6763.09	-6739.57	-10500	-12392.5	-12462.1
214.2	-6490.59	-6704.56	-6748.28	-10607.4	-12527.3	-12349.5
214.4	-6452.68	-6539.66	-6677.58	-10640	-12497.2	-12222
214.6	-6372.63	-6389.81	-6509.06	-10493	-12424.1	-12219.9
214.8	-6298.15	-6281.44	-6339.51	-10407.5	-12356	-12311.7
215	-6259.87	-6265.4	-6255.95	-10318.7	-12200.3	-12375
215.2	-6194.52	-6289.13	-6288.21	-10188	-12273.1	-12487.3
215.4	-6200.36	-6275.1	-6324.95	-10167	-12188.9	-12644.7
215.6	-6317.99	-6379.8	-6362.72	-10193.7	-12193.7	-12611.1
215.8	-6449.73	-6308.18	-6287.56	-10113.5	-12254.4	-12501.4
216	-6553.17	-6282.19	-6214.8	-10337.2	-12130.2	-12440.6
216.2	-6561.29	-6307.39	-6219.78	-10518.4	-12134.1	-12392.9
216.4	-6487.18	-6218.29	-6168.81	-10605.5	-12177.4	-12476.9
216.6	-6406.63	-6179.64	-6148.4	-10761	-12179	-12551.9
216.8	-6366.43	-6251.18	-6063.67	-10716.5	-12106.8	-12672.5
217	-6387.71	-6084.49	-5879.21	-10605.1	-12238.7	-12566.6
217.2	-6437.77	-6113.82	-5813.37	-10534.6	-12167.5	-12403.5
217.4	-6416.96	-6111.15	-5756.23	-10457.8	-12147.4	-12286.6
217.6	-6209.06	-6004.29	-5802.44	-10434.5	-12171.3	-12074.6
217.8	-6060.54	-6023.58	-5848.74	-10423.1	-12277.6	-12044.6
218	-5969.65	-6031.55	-5908.38	-10408.6	-12426.4	-12176.8
218.2	-5878.26	-5938.29	-5936.36	-10509.7	-12443.4	-12312.1
218.4	-5953.26	-5967.71	-5955.35	-10529.5	-12449.5	-12422
218.6	-5965.86	-5895.64	-5868.57	-10552	-12292.5	-12567.3
218.8	-5875.61	-5844.15	-5862.68	-10539	-12169.6	-12638.3
219	-5882.3	-5868.3	-5811.2	-10419.1	-12242	-12535.1
219.2	-5815.54	-5855.41	-5676.43	-10417.4	-12304.6	-12401.3
219.4	-5785.93	-5842.5	-5673.42	-10371.1	-12358.3	-12373.5
219.6	-5827.02	-5733.24	-5621.48	-10303.3	-12521.3	-12289.1
219.8	-5823.62	-5791.91	-5643.44	-10394.2	-12565.4	-12408.6
220	-5844.42	-5724.18	-5640.81	-10380.2	-12537.4	-12559.2
220.2	-5852.81	-5655.33	-5611.44	-10374.5	-12507.2	-12471
220.4	-5765.86	-5613.62	-5473.18	-10298.6	-12302.1	-12490.1
220.6	-5686.05	-5512.72	-5336.18	-10211.2	-12185.6	-12413.2
220.8	-5611.42	-5611.48	-5375.13	-10227.8	-12202.3	-12366.7
221	-5522.02	-5679.38	-5422.27	-10205.1	-12145.2	-12460.6
221.2	-5498.46	-5664.23	-5473.07	-10210.2	-12213.5	-12385.1
221.4	-5539.48	-5676.5	-5538.2	-10137	-12110.7	-12394.2
221.6	-5545.88	-5461.49	-5470.85	-10161.1	-11999.6	-12269.5
221.8	-5550.33	-5381.42	-5389.89	-10128.4	-11931.7	-12227.4
222	-5543.54	-5302.52	-5320.97	-10107.8	-11932.4	-12193.2
222.2	-5478.14	-5345.24	-5246.51	-10094.7	-11991.6	-12054.2
222.4	-5476.59	-5354.12	-5161.98	-10095	-12006.2	-12064.7
222.6	-5363.69	-5304.38	-5085.81	-10013.7	-12017.7	-11972.7
222.8	-5265.23	-5316.16	-5108.01	-10049.5	-12006.8	-12015.7
223	-5227.71	-5212.55	-5045.81	-10011.4	-11941.1	-12046
223.2	-5123.44	-5128	-5000.26	-9912.8	-11915.3	-12013.4
223.4	-5105.56	-5060.75	-4986.93	-9853.41	-11806.7	-12012.4
223.6	-5045.43	-5088.05	-4931.79	-9776.45	-11714.6	-11968.3
223.8	-5073.05	-5106.49	-4850.42	-9734.82	-11668.2	-11978.2
224	-5110.82	-5157.5	-4925.62	-9678.62	-11624.3	-11910.6
224.2	-5170.1	-5155	-4891.33	-9669.38	-11564.7	-11875.7
224.4	-5196.36	-5159.82	-4864.13	-9565.98	-11477.6	-11730.8
224.6	-5111.57	-5059.88	-4911.39	-9484.37	-11521	-11525.3
224.8	-4952.59	-5016.85	-4889.48	-9412.68	-11395.5	-11571.7
225	-4880.03	-5027.67	-4889.78	-9279.52	-11306.1	-11528.8
225.2	-4691.91	-4914.43	-4835.33	-9171.85	-11204.4	-11488
225.4	-4685.31	-4920.76	-4791.5	-9084.21	-11148.2	-11539.6
225.6	-4625.81	-4810.24	-4675.76	-8976.03	-11094.2	-11416
225.8	-4528.86	-4724.25	-4578.63	-8982.76	-11051.2	-11247.5
226	-4557.43	-4635.89	-4535.32	-8878.59	-10945.4	-11136.6
226.2	-4534.42	-4510.58	-4551.26	-8821.07	-10721.4	-10845.1
226.4	-4561.31	-4465.87	-4535.3	-8774.29	-10581.2	-10683
226.6	-4598.11	-4418.67	-4460.45	-8572.08	-10423.9	-10523.1
226.8	-4573.04	-4369.86	-4393.51	-8452.76	-10287.2	-10380.7
227	-4481.58	-4287.75	-4259.89	-8365.05	-10168.4	-10296.4
227.2	-4404.11	-4279.85	-4214.44	-8263.08	-10110.4	-10216
227.4	-4259.81	-4238.45	-4230.72	-8147.9	-10059.3	-10061.8
227.6	-4155.68	-4236.62	-4228.55	-8102.22	-9995.05	-10044.5
227.8	-4079.13	-4232.57	-4142.63	-7918.81	-9864.24	-9992.67
228	-4031.61	-4220	-4152.42	-7768.27	-9697.46	-9863.71
228.2	-4056.62	-4218.86	-4170.05	-7766.06	-9501.5	-9792.36
228.4	-4078.53	-4164.48	-4140.43	-7703.12	-9376.58	-9622.21
228.6	-4072.19	-4177.15	-4121.14	-7600.39	-9245.99	-9558.88
228.8	-4105.35	-4083.68	-4007.72	-7593.5	-9092.41	-9460.92
229	-4024.14	-4054.06	-3911.95	-7453.09	-9000.47	-9286.72
229.2	-3924.33	-4019.57	-3872.24	-7251.7	-8860.93	-9109.13
229.4	-3894.29	-3967.77	-3897.29	-7202.67	-8699.85	-8893.6
229.6	-3797.55	-4013.51	-3948.62	-7061.32	-8620.7	-8699.61
229.8	-3765.45	-3990.88	-3943.1	-7001.84	-8546.05	-8617.84
230	-3736.38	-3882.16	-3857.41	-6991.32	-8431.65	-8517.66
230.2	-3668.88	-3867.64	-3777.98	-6822.62	-8255.62	-8365.62
230.4	-3642.35	-3763.96	-3673.52	-6662.49	-8090.08	-8198.21
230.6	-3612.1	-3649.22	-3619.16	-6524.8	-7922.55	-8045.98
230.8	-3598.68	-3612.05	-3624.48	-6394.68	-7702.84	-7875.41
231	-3584	-3504.82	-3570.52	-6316.68	-7532.71	-7713.34
231.2	-3522.03	-3470.17	-3561.03	-6235.01	-7401.06	-7599.15
231.4	-3407.85	-3444.47	-3606.41	-6046.64	-7224.57	-7455.82
231.6	-3363.59	-3406.12	-3467.36	-5869.56	-7065.35	-7202.91
231.8	-3281.23	-3395.6	-3416.79	-5708.5	-6979.57	-7000.96
232	-3194.65	-3316.63	-3322.81	-5617.66	-6819.45	-6793.64
232.2	-3132.63	-3264.75	-3215.65	-5435.93	-6648.93	-6567.4
232.4	-3046.41	-3221.21	-3215.28	-5332.61	-6573.73	-6465.93
232.6	-2966.4	-3181.78	-3181.85	-5194.7	-6451.94	-6463.49
232.8	-3027.88	-3133.53	-3091.97	-5119.61	-6354.67	-6399.68
233	-3006.61	-3132.04	-3036.27	-5019.47	-6266.15	-6285.05
233.2	-2897.08	-3078.45	-2941.52	-4876.88	-6089.11	-6143.29
233.4	-2867.96	-3042.03	-2851.36	-4773.56	-5942.03	-5950.67
233.6	-2785.05	-3013.27	-2827.99	-4658.5	-5683.88	-5733.2
233.8	-2702.05	-2932.72	-2775.38	-4563.07	-5504.14	-5590.64
234	-2695.99	-2894	-2767.52	-4431.99	-5421.04	-5424.4
234.2	-2642.17	-2851.29	-2764.61	-4288.37	-5242.36	-5311.08
234.4	-2505.9	-2745.19	-2686.43	-4114.26	-5125.42	-5219.97
234.6	-2454.11	-2670.7	-2595.45	-3954.4	-4969.16	-5104.24
234.8	-2409.96	-2641.26	-2568.51	-3899.52	-4810.04	-4996.08
235	-2386.78	-2539.81	-2528.48	-3778.62	-4701.08	-4758.58
235.2	-2360.89	-2527.29	-2496.53	-3683.59	-4639.36	-4636.19
235.4	-2298.03	-2538.08	-2532.51	-3616.21	-4543.19	-4523.96
235.6	-2250.46	-2465.64	-2457.43	-3541.23	-4455.35	-4453.94
235.8	-2171.4	-2343.9	-2354.15	-3456.87	-4260.63	-4376.26
236	-2144.74	-2206.61	-2224.83	-3404.87	-4004.57	-4182.46
236.2	-2104.46	-2159.81	-2128.79	-3315.04	-3858.99	-4054.97
236.4	-2015.78	-2053.58	-2074.41	-3210.52	-3743.91	-3898.02
236.6	-1926	-2056.22	-2071.74	-3080.5	-3672.6	-3804.35
236.8	-1911.38	-2061.75	-2086.4	-2994.99	-3692.11	-3763.09
237	-1823.63	-2021.22	-2064.79	-2850.23	-3574.13	-3612.81
237.2	-1804.86	-2001.9	-2051.37	-2771.62	-3440.74	-3519.58
237.4	-1810.97	-1920.9	-1977.67	-2692.15	-3288.56	-3407.55
237.6	-1752.16	-1841.34	-1879.69	-2588.39	-3077.87	-3233.37
237.8	-1693.86	-1767.83	-1805.51	-2552.52	-2972.87	-3116.97
238	-1604.08	-1641.08	-1700.31	-2443.79	-2882.77	-2983.27
238.2	-1477.35	-1604.57	-1664.53	-2293.1	-2812.51	-2841.16
238.4	-1375.02	-1551.79	-1572.79	-2207.95	-2799.15	-2746.25
238.6	-1357.14	-1508.57	-1537.11	-2159.87	-2689.64	-2642.53
238.8	-1348.08	-1405.84	-1486.77	-2076.62	-2553.62	-2558.95
239	-1335.6	-1340.94	-1427.31	-2063.66	-2441.15	-2451.61
239.2	-1317.38	-1281.9	-1402.53	-1979.65	-2312.77	-2408.46
239.4	-1232.68	-1233.85	-1351.33	-1902.97	-2243.27	-2325.02
239.6	-1162.84	-1241.33	-1332.72	-1826.92	-2150.5	-2188.41
239.8	-1124.66	-1243.14	-1288.23	-1700.07	-2090.15	-2111.29
240	-1128.67	-1215.98	-1258.27	-1630.45	-2017.16	-1999.98
240.2	-1142.13	-1164.5	-1182.96	-1573.74	-1916.8	-1873.5
240.4	-1161.63	-1127.83	-1127.08	-1546.24	-1855.49	-1839.62
240.6	-1121.1	-1105.31	-1097.95	-1561.4	-1771.31	-1829.25
240.8	-1070.82	-1079.71	-1004.1	-1576.79	-1705.62	-1756.6
241	-1026.57	-1127.91	-1039.1	-1530.96	-1697.68	-1785.78
241.2	-927.44	-1112.54	-1000.3	-1377.04	-1686.51	-1721.98
241.4	-915.95	-1082.39	-953.944	-1272.25	-1620.98	-1659.22
241.6	-929.303	-1045.91	-987.508	-1212.07	-1588.62	-1611.22
241.8	-865.111	-942.514	-918.92	-1094.42	-1490.02	-1470.58
242	-875.045	-889.313	-852.329	-1110.38	-1351.47	-1362.54
242.2	-825.717	-849.659	-802.386	-1081.3	-1279.86	-1235.73
242.4	-735.274	-798.928	-705.936	-988.782	-1177.37	-1142.11
242.6	-747.618	-792.773	-671.672	-994.227	-1086.47	-1123.23
242.8	-723.847	-763.211	-670.633	-963.55	-1066.24	-1093.41
243	-731.436	-758.161	-650.942	-1001.69	-1020.14	-1093.92
243.2	-736.227	-731.719	-648.961	-1014.19	-982.742	-1045.36
243.4	-682.048	-700.626	-663.821	-926.837	-985.618	-987.602
243.6	-697.395	-690.741	-696.858	-919.286	-992.889	-983.584
243.8	-664.489	-677.584	-679.147	-810.638	-973.084	-910.881
244	-653.361	-601.405	-644.038	-768.048	-901.889	-822.702
244.2	-617.897	-544.748	-589.732	-714.178	-848.755	-789.654
244.4	-535.38	-454.29	-480.595	-605.098	-785.938	-736.095
244.6	-512.66	-425.084	-439.115	-558.027	-693.373	-677.099
244.8	-497.579	-457.977	-473.031	-503.368	-697.047	-712.984
245	-513.977	-452.9	-462.103	-516.283	-670.712	-707.134
245.2	-513.89	-497.982	-500.834	-526.069	-662.459	-681.88
245.4	-515.873	-487.091	-492.083	-516.095	-679.833	-630.833
245.6	-436.441	-418.301	-422.946	-487.855	-652.079	-592.259
245.8	-416.609	-402.345	-404.758	-470.589	-576.738	-516.895
246	-394.284	-368.896	-382.309	-433.409	-541.859	-461.344
246.2	-387.096	-350.265	-358	-449.562	-513.324	-452.73
246.4	-419.041	-358.28	-343.327	-450.69	-466.832	-407.358
246.6	-431.335	-366.769	-337.548	-426.942	-465.667	-388.756
246.8	-441.378	-366.493	-311.123	-423.215	-454.805	-410.257
247	-404.298	-391.581	-334.248	-368.147	-464.302	-421.913
247.2	-307.849	-338.148	-327.803	-310.818	-422.392	-400.484
247.4	-279.077	-331.875	-306.094	-283.923	-404.522	-365.962
247.6	-280.706	-351.537	-363.07	-245.542	-434.681	-381.196
247.8	-254.884	-339.999	-347.41	-217.939	-362.109	-339.449
248	-258.101	-356.852	-337.615	-218.925	-316.037	-303.932
248.2	-283.897	-365.61	-329.72	-223.92	-288.322	-342.809
248.4	-254.708	-328.308	-311.99	-255.027	-254.55	-329.663
248.6	-242.465	-258.877	-241.952	-270.552	-203.976	-270.436
248.8	-278.333	-243.576	-224.655	-286.534	-247.287	-310.22
249	-281.198	-213.591	-210.773	-277.623	-229.23	-292.582
249.2	-252.962	-152.466	-129.035	-273.243	-144.802	-224.358
249.4	-245.597	-146.997	-145.603	-247.823	-130.03	-214.833
249.6	-259.456	-121.212	-151.955	-207.33	-50.8148	-175.65
249.8	-255.952	-131.667	-187.597	-248.799	-39.7703	-175.504
250	-263.316	-149.483	-227.191	-222.135	-85.5148	-141.791
250.2	-317.121	-187.127	-242.82	-266.353	-109.367	-133.363
250.4	-305.964	-240.102	-263.08	-336.266	-133.072	-103.801
250.6	-242.614	-237.99	-237.938	-273.367	-131.262	-85.218
250.8	-256.566	-218.83	-232.809	-285.748	-81.607	-100.091
251	-233.032	-163.196	-189.37	-279.855	-38.0539	-99.2766
251.2	-216.391	-145.375	-186.155	-234.05	-58.1781	-118.354
251.4	-214.34	-145.867	-190.405	-186.716	-90.5156	-126.458
251.6	-182.12	-113.487	-154.34	-191.348	-86.3742	-52.7227
251.8	-154.445	-130.608	-128.705	-149.116	-89.4938	-16.3031
252	-230.499	-84.0062	-73.0961	-165.611	-2.4375	17.9703
252.2	-213.517	-37.5609	-13.7094	-141.894	18.4883	56.4539
252.4	-273.635	-88.1437	-16.6016	-127.18	4.20625	29.7437
252.6	-270.351	-113.295	-79.3102	-102.729	-16.7391	-7.46719
252.8	-230.591	-122.245	-101.469	-39.1398	-51.6313	-18.807
253	-238.941	-122.746	-69.7727	-42.8914	8.73047	23.2328
253.2	-221.441	-139.981	-86.0094	-44.2914	20.9797	22.5914
253.4	-192.541	-110.256	-35.3	-87.5	44.0289	44.8602
253.6	-169.02	-81.7875	7.40156	-127.656	54.6734	65.3945
253.8	-140.727	-77.35	-45.9602	-121.137	4.42188	20.2617
254	-126.03	-36.3188	-9.39141	-117.302	68.7062	21.2023
254.2	-94.1742	-22.7211	5.4375	-58.8469	90.0875	-16.65
254.4	-70.5563	-44.6789	-44.0961	-8.82656	78.9398	-87.825
254.6	-115.911	-88.1437	-68.0047	-45.7289	56.3805	-116.487
254.8	-84.0883	-86.7344	-93.0484	-52.4484	18.4039	-101.418
255	-116.871	-85.2133	-126.541	-64.2727	20.3195	-59.2148
255.2	-107.155	-111.116	-149.472	-66.075	30.1766	-18.943
255.4	-74.7883	-137.441	-151.803	-53.3469	-0.605469	11.1875
255.6	-88.6547	-133.243	-156.014	-65.7516	4.125	25.2867
255.8	-146.365	-135.57	-165.272	-108.448	-19.9805	-13.8211
256	-170.247	-139.38	-178.491	-102.216	-83.4875	-7.69375
256.2	-191.349	-60.2687	-121.409	-112.42	-12.3508	40.8422
256.4	-187.748	-46.9266	-107.999	-114.804	6.15547	13.6508
256.6	-151.863	-52.5125	-126.528	-88.9172	4.65859	34.4562
256.8	-132.391	-18.1883	-69.9984	-47.2383	44.6375	85.0211
257	-74.0781	-88.4125	-88.3289	14.5758	10.9133	57.6633
257.2	-61.3859	-118.69	-99.1586	77.4211	2.51172	53.6273
257.4	-43.6219	-121.673	-77.7922	123.099	-13.8719	25.2031
257.6	-74.7742	-145.466	-89.6398	108.037	-28.7539	-1.95859
257.8	-111.06	-95.5828	-48.6922	64.3539	33.2648	28.5875
258	-159.448	-49.9281	-43.3805	7.83984	93.3117	84.6898
258.2	-164.323	-26.318	-65.3023	-19.3766	129.097	120.682
258.4	-142.168	-41.3687	-87.0781	16.1758	148.912	117.932
258.6	-132.598	-21.4773	-106.973	5.19922	117.054	134.042
258.8	-154.262	-47.5297	-110.073	13.5969	67.5664	108.07
259	-158.572	-50.6609	-70.168	24.168	60.1359	132.22
259.2	-183.512	-19.9555	-55.4742	-2.56875	41.3234	180.339
259.4	-201.385	-32.6047	-42.5031	-1.35312	96.0633	188.038
259.6	-148.584	-5.28047	-35.5453	10.7367	116.67	196.636
259.8	-129.107	-19.2039	-98.7625	-15.8	108.434	144.588
260	-131.549	-39.8609	-115.107	-37.8172	125.757	103.477

## Sheet: S284D
Wavelength (nm)	S284D + buffer	S284D + buffer	S284D + buffer	S284D + 3mM liposomes	S284D + 3mM liposomes	S284D + 3mM liposomes
200		-17930.09100000*	-17826.73203000*		-10898.60700000*	5337.42421900*
200.2		-17585.55100000*	-17744.14453000*		-13693.75400000*	-3514.99609400*
200.4		-17935.89400000*	-17509.09688000*		-18149.80000000*	-11327.22188000*
200.6		-18044.14800000*	-18071.02266000*		-16558.99100000*	-12183.21016000*
200.8		-18123.80100000*	-17996.76953000*		-11411.84800000*	-13719.19141000*
201		-18400.89900000*	-18085.74297000*		-7839.80550000*	-16283.86797000*
201.2		-17952.78400000*	-18229.97109000*		-5825.11170000*	-14782.00234000*
201.4		-17599.84000000*	-17692.96484000*		-6412.64450000*	-12115.54297000*
201.6		-17690.98300000*	-17780.90469000*		-8490.98280000*	-15629.34219000*
201.8		-17583.04100000*	-17655.85313000*		-8760.61880000*	-12505.85313000*
202		-17581.47700000*	-17621.94531000*		-9821.39840000*	-10417.41406000*
202.2	-34044.23828000*	-17624.93700000*	-17587.20234000*		-9478.92110000*	-11467.04609000*
202.4	-32288.9	-17452.6	-17222.9		-10340.34200000*	-11051.12344000*
202.6	-31742.8	-16916	-16999		-12359.70200000*	-10170.09219000*
202.8	-30697.2	-16673.9	-16839.7		-12837.85400000*	-10859.49453000*
203	-30110.9	-16234.5	-16393.4		-13658.30500000*	-10685.10234000*
203.2	-30851.6	-15924.2	-16196.2		-12896.47100000*	-11078.97109000*
203.4	-31144.7	-15891.3	-16063.7		-12625.69100000*	-10974.28516000*
203.6	-31501.2	-15820.6	-15746.8		-11988.12000000*	-10236.55781000*
203.8	-31159.8	-15804.1	-15750.8		-11438.40000000*	-10328.16563000*
204	-30722	-15446.1	-15505.7		-11681.89000000*	-10624.15547000*
204.2	-29976.7	-15214.8	-15192.2		-12023.54100000*	-10794.71328000*
204.4	-29757.9	-14898.2	-15092.8		-12008.33500000*	-11381.92891000*
204.6	-29551.2	-14491.1	-14653		-12530.54900000*	-11538.12734000*
204.8	-28917.5	-14417.1	-14390.8		-11897.68900000*	-11439.64219000*
205	-28738.1	-14132.8	-14103.5		-11019.33400000*	-11780.97500000*
205.2	-27471.3	-13792.8	-13779.1		-10941.74800000*	-12049.48281000*
205.4	-26683.1	-13471.4	-13415.1		-10885.27700000*	-11304.96406000*
205.6	-26211.4	-13137.5	-13052.4		-11015.93000000*	-11016.39844000*
205.8	-25804.2	-12837.6	-12697.9		-11437.49500000*	-11094.52578000*
206	-25533.8	-12614.9	-12362.3		-11611.96000000*	-11014.38203000*
206.2	-25279.6	-12446.1	-12110.4		-11407.93000000*	-10909.64922000*
206.4	-24830	-12126.9	-11951.2		-11383.55300000*	-11311.52188000*
206.6	-24282.1	-11944.5	-11891.2		-11258.28500000*	-10741.72266000*
206.8	-23929.8	-11724.5	-11711.6	-22510.1	-11225.7	-10228.3
207	-22938.8	-11443.5	-11548.8	-20924.6	-11291.2	-10083.8
207.2	-22278.7	-11157.6	-11406.6	-20483.4	-11237.3	-10126.8
207.4	-21677.4	-10817.4	-10987.4	-19838.4	-11206.1	-10235.9
207.6	-21181.1	-10476.9	-10747.3	-20168.2	-10874.6	-10264.1
207.8	-21194.4	-10161.9	-10360.6	-20113.5	-10303.4	-10266.6
208	-20891.5	-9775.37	-9977.16	-18975.6	-10150.7	-10130.1
208.2	-20314.6	-9524.52	-9729.29	-18876.5	-9673.35	-10110.3
208.4	-19629.9	-9224.17	-9471.44	-18602.6	-9593	-10023.2
208.6	-18836.9	-9170.13	-9260.29	-18289.7	-9484.19	-10048.7
208.8	-18161.9	-9127.05	-8973.46	-18160.3	-9252.83	-9698.77
209	-17786.5	-8843.77	-8825.8	-18441	-9078.77	-9165.96
209.2	-17663.2	-8703.92	-8525.32	-18122.7	-9015.56	-8819.15
209.4	-17276.7	-8493.8	-8317.08	-17588.7	-8989.66	-8703.64
209.6	-16852.1	-8132.31	-8157.46	-17200.7	-8834.18	-8468.95
209.8	-16414.7	-8034.85	-7910.17	-16164	-8630.48	-8330.24
210	-15657.2	-7828.31	-7796.28	-15498.7	-8378.62	-8090.11
210.2	-15235	-7640.77	-7590.23	-16026.4	-8114.29	-7660.46
210.4	-14918.8	-7542.61	-7356.32	-15374	-7959.88	-7534.18
210.6	-14538.2	-7310.9	-7161.73	-15419.3	-7808.6	-7483.76
210.8	-14016.4	-7155.59	-6853.1	-15463.9	-7704.64	-7610.96
211	-13476.2	-6944.31	-6648.92	-14853.8	-7679.55	-7360.7
211.2	-13273.9	-6704.34	-6350.88	-14381.2	-7266.18	-7099.59
211.4	-12726.3	-6495.64	-6084.06	-13827.4	-7064.83	-6844.32
211.6	-12719.5	-6303.05	-5852.06	-13308.9	-6878.3	-6421.42
211.8	-12768.3	-6201.07	-5705.47	-12833.4	-6617.15	-6365.18
212	-12350.4	-6070.05	-5629.7	-12660	-6554.66	-6208.69
212.2	-11859.4	-5975.59	-5634.69	-12634.4	-6619.46	-6251.43
212.4	-11494.5	-5779.39	-5592.09	-12358.8	-6530.08	-6335.16
212.6	-11037.9	-5571.6	-5484.37	-12294	-6351.69	-6260.5
212.8	-10832.2	-5501.34	-5370.05	-12095.4	-6344.18	-6143.94
213	-10815.6	-5297.36	-5220.09	-11761.4	-6057.84	-5908.08
213.2	-10519.1	-5263.73	-5069.06	-11667.7	-5941.09	-5708.95
213.4	-10278.6	-5155.99	-4930.1	-11319.9	-5901.97	-5744.06
213.6	-9873.75	-4949.4	-4759.66	-10965.8	-5624.1	-5647.83
213.8	-9414.98	-4898.85	-4704.53	-10718.2	-5583.91	-5635.46
214	-9202.46	-4789.98	-4603.23	-10091.5	-5555.3	-5536.08
214.2	-8915.74	-4664.05	-4539.09	-9741.28	-5519.24	-5346.41
214.4	-8757.25	-4570.24	-4562.02	-9773.42	-5495.96	-5286.8
214.6	-8650.21	-4455.64	-4482.11	-9835.6	-5567.42	-5120.41
214.8	-8618.2	-4307.76	-4319.94	-9811.33	-5493.74	-5040.12
215	-8496.26	-4239.81	-4275.84	-9925.16	-5273	-4904.68
215.2	-8092.47	-4224.07	-4169.03	-9569.42	-5337	-4806.08
215.4	-8016.74	-4147.18	-4109.21	-9243.14	-5112.21	-4782.02
215.6	-7656.59	-4060.15	-3969.57	-9129.32	-4870.64	-4754.63
215.8	-7532.17	-3950.78	-3799.34	-8997.64	-4774.98	-4727.78
216	-7534.06	-3851.9	-3580.59	-9108.2	-4413.63	-4564.16
216.2	-7239.26	-3778.78	-3469.6	-8996.79	-4465.39	-4487.77
216.4	-7058.42	-3748.68	-3432.41	-8816.38	-4343.86	-4450.05
216.6	-6870.39	-3687.74	-3434.29	-8761.93	-4324.1	-4417.06
216.8	-6808.28	-3537.49	-3432.99	-8420.37	-4420.03	-4470.97
217	-6833.75	-3420.08	-3254.84	-8305.79	-4259.71	-4356.24
217.2	-6791.11	-3366.05	-3228.07	-8320.17	-4352.63	-4249.22
217.4	-6689.63	-3368.36	-3185.44	-8280.05	-4397.73	-4218.24
217.6	-6514.4	-3245.32	-3114	-8226.21	-4101.38	-4167.1
217.8	-6365.26	-3288.45	-3126.15	-8094.83	-4099.79	-4115.68
218	-6199.9	-3147.88	-3084.26	-7989.11	-4116.04	-4154.01
218.2	-6103.51	-3036.89	-3055.86	-7870.74	-4100.84	-4150.22
218.4	-5974.82	-3055.81	-3125.62	-7636.96	-4215.65	-4063.6
218.6	-5848.73	-2986.73	-3061.32	-7519.94	-4165.24	-3973.29
218.8	-5756.95	-2985.05	-2999.55	-7446.5	-4089.93	-3911.41
219	-5736.25	-2976.97	-2921.69	-7245.13	-4015.51	-3799.37
219.2	-5584.35	-2958.89	-2791.56	-7279.16	-3930.39	-3630.34
219.4	-5425.96	-2877.13	-2759.44	-7333.31	-3869.28	-3675.01
219.6	-5407.15	-2787.9	-2794.06	-7237.8	-3893.32	-3679.5
219.8	-5341.75	-2856.06	-2787.36	-7105.1	-3854.3	-3706.56
220	-5444.6	-2734.96	-2768.57	-7049.49	-3846.9	-3703
220.2	-5378.33	-2715.34	-2655.68	-6948.39	-3852.67	-3635.76
220.4	-5231.17	-2737.36	-2581.34	-6793.32	-3690.32	-3484.21
220.6	-4910.16	-2686.31	-2534.44	-6739.06	-3622.34	-3382.86
220.8	-4709.93	-2652.03	-2521.98	-6581.24	-3581.77	-3449.19
221	-4624.58	-2618.48	-2563.29	-6434.04	-3661.17	-3572
221.2	-4456.41	-2562.55	-2496.94	-6428.12	-3648.1	-3683.88
221.4	-4409.84	-2488.39	-2437.06	-6232.33	-3639.63	-3752.98
221.6	-4393.87	-2414.57	-2333.99	-6114.77	-3574.06	-3615.38
221.8	-4359.02	-2401.22	-2294.09	-5929.4	-3400.77	-3507.9
222	-4403.56	-2398.56	-2301.83	-5798.23	-3414.96	-3430.2
222.2	-4364.36	-2396.78	-2294.21	-5808.94	-3394.51	-3327.46
222.4	-4248.18	-2340.53	-2255.71	-5823.39	-3377.73	-3314.41
222.6	-4270.59	-2315.59	-2183.51	-5985.2	-3263.98	-3187.36
222.8	-4132.44	-2235.55	-2065.34	-5909.73	-3192.42	-3147.87
223	-4058.19	-2125.28	-1940.48	-5759.73	-3058.74	-3045.4
223.2	-4028.72	-2100.55	-1895.49	-5632.31	-3011.04	-3056.44
223.4	-3844.69	-2024.67	-1813.67	-5489.1	-3027.29	-3046.21
223.6	-3792.39	-2004.54	-1831.05	-5455.89	-3135.16	-3124.91
223.8	-3734.62	-2064.97	-1831.63	-5397.57	-3141.82	-3211.84
224	-3644.12	-2142.39	-1871.06	-5357.16	-3135.96	-3226.4
224.2	-3606.05	-2158.17	-1935.12	-5210.72	-3147.04	-3235.72
224.4	-3636.92	-2136.23	-1980.23	-5140.71	-3158.76	-3158.37
224.6	-3690.85	-2067.67	-1969.54	-5107.45	-3128.81	-3004.24
224.8	-3629.9	-2002.85	-1986.29	-5027.09	-3103.09	-2924.97
225	-3607.47	-1988.48	-1985.28	-4891.47	-3020.38	-2822.1
225.2	-3512.72	-1982.8	-1925.32	-4878.47	-2917.48	-2811.41
225.4	-3414.69	-2008.93	-1912.86	-4741.59	-2898.2	-2889.18
225.6	-3355.24	-1963.65	-1844.6	-4741.14	-2912.66	-2930.06
225.8	-3306.88	-1876.29	-1795.25	-4720.57	-2933.38	-2956.25
226	-3246.22	-1799.94	-1722.93	-4642.34	-2852.89	-2883.21
226.2	-3197.79	-1747.65	-1667.54	-4569.63	-2789.36	-2849.95
226.4	-3284.08	-1710.26	-1604.03	-4585.95	-2713.94	-2756.84
226.6	-3301.13	-1643.23	-1468.96	-4593.98	-2558.7	-2704.28
226.8	-3278.9	-1717.1	-1397.99	-4555.4	-2504.75	-2685.16
227	-3252.42	-1647.9	-1288.22	-4563.06	-2486.7	-2560.83
227.2	-3096.99	-1676.57	-1280.94	-4341.47	-2491.13	-2576.1
227.4	-3006.49	-1713.89	-1334.67	-4237.08	-2470.68	-2445.02
227.6	-2931.93	-1710.72	-1405.77	-4087.19	-2518.12	-2399.31
227.8	-2886.94	-1704.92	-1432.34	-3980.32	-2490.87	-2327.38
228	-2823.4	-1711.98	-1491.21	-3937.27	-2463.87	-2224.57
228.2	-2856.65	-1687.52	-1528.5	-3880.43	-2542.9	-2326.61
228.4	-2877.36	-1627.97	-1526.58	-3874.69	-2478.65	-2312.61
228.6	-2940.38	-1630.79	-1540.84	-3996.77	-2424.75	-2421.37
228.8	-2977.47	-1647.17	-1473.66	-3898.14	-2318.9	-2532.95
229	-2855.66	-1615.52	-1469.88	-3930.84	-2258.29	-2472.89
229.2	-2898.53	-1600.21	-1465.83	-3881.39	-2233.74	-2412.88
229.4	-2834.98	-1581.59	-1413.38	-3849.73	-2188.93	-2338.99
229.6	-2823.52	-1552.63	-1501.55	-3958.37	-2255.29	-2282.81
229.8	-2855.15	-1589.86	-1478.97	-3856.56	-2300.17	-2293.94
230	-2797.05	-1605.11	-1412.74	-3850.8	-2300.09	-2262.59
230.2	-2696.6	-1545.14	-1389.6	-3756.52	-2299.98	-2175.24
230.4	-2652.9	-1515.5	-1326.33	-3626.11	-2319.75	-2117.39
230.6	-2632.6	-1424.05	-1284.28	-3593.83	-2219.7	-2035.33
230.8	-2607.56	-1355.06	-1263.56	-3567.5	-2192.59	-2027.8
231	-2584.68	-1337.77	-1235.98	-3529.87	-2204.68	-2068.93
231.2	-2577.34	-1370.39	-1301.55	-3530.98	-2181.99	-2077.35
231.4	-2577.3	-1423.23	-1351.44	-3502.74	-2184.58	-2146.7
231.6	-2574.1	-1440.26	-1303.71	-3475.3	-2109.99	-2091.96
231.8	-2625.34	-1463.68	-1311.31	-3459.39	-2067.99	-2027.25
232	-2565	-1360.8	-1201.81	-3390.67	-1895.99	-1968.87
232.2	-2588.4	-1258.33	-1126.67	-3408.19	-1799.03	-1836.17
232.4	-2496.53	-1309.33	-1146.8	-3330.38	-1774.3	-1841.77
232.6	-2453.48	-1272.49	-1176.18	-3277.27	-1743.29	-1872.99
232.8	-2424.7	-1255.47	-1236.63	-3175.19	-1815.26	-1887.41
233	-2364.09	-1305.35	-1249.86	-3129.2	-1867.57	-1869.71
233.2	-2326.34	-1206.77	-1207.55	-3050.37	-1827.56	-1805.31
233.4	-2260.69	-1218.07	-1224.57	-3044.98	-1846.88	-1778.82
233.6	-2196.31	-1222.74	-1206.03	-2999.75	-1810.6	-1705.32
233.8	-2110.09	-1197.74	-1210.84	-2894.77	-1780.84	-1682.52
234	-2010.87	-1226.65	-1215.61	-2810.7	-1781.75	-1730.74
234.2	-2064.34	-1209.29	-1140.32	-2732.12	-1778.07	-1630.37
234.4	-2153.87	-1162.6	-1097.83	-2756.24	-1737.14	-1635.69
234.6	-2167.12	-1127.92	-1024.53	-2765.2	-1664.85	-1586.58
234.8	-2265.66	-1134.88	-1000.77	-2739.75	-1658.43	-1486.9
235	-2196.4	-1079.59	-976.931	-2617.22	-1590.43	-1467.82
235.2	-2110.8	-1144.49	-1040.32	-2519.41	-1636.64	-1475.13
235.4	-2012.48	-1213.44	-1085.12	-2445.5	-1685.92	-1484.17
235.6	-1902.79	-1220.8	-1105.03	-2388.73	-1686.65	-1470.73
235.8	-1885.86	-1160.05	-1081.62	-2449.66	-1601.91	-1425.68
236	-1835.77	-1012.65	-988.006	-2411.32	-1474.01	-1398.36
236.2	-1874.44	-919.742	-944.375	-2427.41	-1383.24	-1368.77
236.4	-1893.09	-857.218	-901.741	-2371.97	-1343.01	-1359.82
236.6	-1882.19	-895.236	-946.087	-2303.29	-1389.39	-1439.35
236.8	-1875.62	-1005.02	-1005.2	-2241.33	-1446.84	-1436.54
237	-1737.81	-1029.03	-981.409	-2043.78	-1431.1	-1381.94
237.2	-1703.43	-1022.76	-1005.97	-1999.67	-1426.9	-1369.14
237.4	-1685.18	-1007.28	-1019.31	-2016.34	-1319.32	-1277.99
237.6	-1593.6	-912.756	-941.553	-1907.54	-1227.44	-1114.67
237.8	-1603.78	-883.831	-899.73	-1928.86	-1206.96	-1127.39
238	-1570.94	-781.989	-805.888	-1932.35	-1085.75	-1007.04
238.2	-1509.88	-702.757	-721.273	-1825.99	-1023.17	-967.312
238.4	-1489.39	-668.513	-712.364	-1804.77	-1012.85	-1004.14
238.6	-1439.93	-658.752	-714.893	-1793.16	-959.971	-977.963
238.8	-1438.74	-669.352	-729.227	-1761.53	-921.734	-964.477
239	-1405.8	-700.357	-752.24	-1743.13	-927.935	-967.021
239.2	-1363.17	-701.153	-718.106	-1635.54	-882.669	-923.38
239.4	-1376.59	-680.902	-698.207	-1611.18	-839.035	-917.27
239.6	-1318.13	-643.217	-659.178	-1534.54	-835.741	-885.483
239.8	-1263.27	-634.698	-614.823	-1496.63	-839.058	-850.534
240	-1182.59	-591.985	-597.602	-1451.41	-817.321	-804.196
240.2	-1114.4	-551.535	-555.715	-1402.09	-778.762	-706.473
240.4	-1103.35	-540.098	-547.552	-1365.87	-813.122	-690.552
240.6	-1116.56	-541.748	-563.029	-1288.45	-802.677	-693.709
240.8	-1134.36	-562.878	-523.261	-1260.61	-782.183	-655.948
241	-1103.08	-636.486	-592.861	-1213.68	-833.447	-717.806
241.2	-1056.78	-685.172	-540.5	-1172.34	-760.422	-731.945
241.4	-965.603	-645.014	-488.65	-1111.63	-793.006	-751.6
241.6	-926.209	-603.141	-448.858	-1098.2	-761.617	-771.641
241.8	-867.511	-537.405	-365.043	-1089.48	-684.975	-737.092
242	-882.301	-460.923	-368.467	-1082.56	-675.946	-666.446
242.2	-869.262	-407.562	-390.582	-1009.27	-545.089	-567.816
242.4	-832.894	-381.541	-403.788	-987.253	-492.272	-479.35
242.6	-838.104	-361.898	-423.492	-922.901	-510.031	-414.398
242.8	-815.99	-367.607	-403.152	-805.732	-452.391	-380.892
243	-746.018	-392.364	-402.769	-722.58	-485.716	-411.919
243.2	-741.166	-422.497	-363.217	-655.807	-486.781	-394.496
243.4	-669.212	-393.505	-352.524	-595.502	-433.899	-415.277
243.6	-605.832	-385.057	-350.795	-639.441	-478.17	-450.429
243.8	-582.207	-387.202	-326.83	-633.512	-431.458	-404.444
244	-539.023	-316.568	-270.695	-652.757	-363.756	-342.672
244.2	-545.312	-282.82	-250.474	-632.688	-380.45	-322.312
244.4	-587.438	-252.653	-187.332	-534.703	-311.922	-297.199
244.6	-592.059	-201.995	-167.017	-519.668	-337.191	-296.283
244.8	-580.874	-220.608	-201.76	-548.288	-351.716	-325.447
245	-553.405	-229.794	-206.242	-522.43	-307.589	-316.052
245.2	-506.591	-245.536	-235.945	-493.922	-320.546	-324.416
245.4	-484.973	-235.348	-238.334	-488.877	-300.404	-273.066
245.6	-509.198	-168.989	-147.069	-475.152	-242.954	-234.348
245.8	-487.457	-166.283	-136.745	-457.755	-232.045	-214.485
246	-515.086	-139.296	-143.84	-476.568	-226.802	-194.451
246.2	-531.348	-145.42	-124.218	-510.266	-163.81	-221.045
246.4	-487.345	-147.323	-149.347	-440.27	-163.999	-246.365
246.6	-474.901	-142.067	-166.335	-442.393	-196.809	-291.282
246.8	-425.127	-164.666	-152.762	-420.324	-179.766	-263.416
247	-375.943	-201.034	-169.236	-346.214	-251.463	-244.983
247.2	-309.184	-189.336	-169.23	-286.521	-276.257	-186.18
247.4	-317.348	-149.267	-153.115	-235.731	-199.895	-137.634
247.6	-257.639	-190.795	-221.733	-184.952	-251.937	-154.329
247.8	-244.606	-161.25	-191.768	-191.981	-196.868	-147.456
248	-213.445	-150.241	-182.678	-233.342	-148.644	-157.023
248.2	-150.23	-178.146	-190.22	-216.995	-191.492	-187.634
248.4	-200.559	-155.779	-133.176	-193.74	-138.111	-152.58
248.6	-216.905	-89.3086	-68.757	-139.415	-100.005	-94.5633
248.8	-240.342	-90.7625	-39.557	-96.0625	-128.323	-99.5219
249	-321.707	-90.0156	-66.0852	-100.575	-108.386	-113.748
249.2	-269.584	-29.057	-13.5188	-101.66	-69.8781	-47.4
249.4	-255.352	-15.5687	-13.8742	-115.583	-47.125	-60.4391
249.6	-263.534	-3.36641	-21.8047	-118.812	-24.3594	-26.268
249.8	-217.012	-31.9914	-0.196094	-77.6586	-41.118	0.654687
250	-178.329	-70.5445	-38.4031	-43.407	-22.8438	-48.1375
250.2	-158.468	-113.805	-78.5	-48.0297	-34.0938	-62.7906
250.4	-138.298	-121.384	-101.551	-46.0922	-31.768	-81.9039
250.6	-107.141	-76.7055	-84.5578	-56.7586	-18.0844	-59.9391
250.8	-118.401	-21.6516	-50.6203	-56.5469	9.62734	-65.343
251	-70.5383	-16.6648	-30.5117	-17.7055	-8.13594	-78.507
251.2	-76.2313	-22.5328	-36.9461	-5.51875	-37.4602	-111.609
251.4	-119.006	-39.5734	-20.4641	42.5875	-51.2961	-133.962
251.6	-164.455	-17.9062	-11.6289	64.2711	-65.7445	-81.8719
251.8	-184.154	12.1906	6.30078	110.583	-39.4391	-70.0828
252	-192.98	44.7687	19.8086	167.792	13.0422	-13.6547
252.2	-132.33	92.7859	41.5828	165.116	79.7453	48.0008
252.4	-120.283	56.7812	4.9625	78.2547	47.1773	-14.9266
252.6	-111.44	2.31797	-36.4406	58.6141	31.6617	5.26562
252.8	-58.9859	-25.4656	-32.0617	56.9766	-4.34297	8.09766
253	-29.3211	-42.3578	-17.2625	52.5617	-8.06172	5.39531
253.2	10.4922	-66.9203	-20.625	187.682	-0.447656	3.53828
253.4	3.5375	-30.8414	-15.5867	220.58	-47.9773	24.175
253.6	-5.70859	-16.4336	5.84063	197.155	-14.3242	54.5109
253.8	-52.6742	-3.59063	-34.0039	151.263	-11.9281	78.9586
254	-73.875	25.2961	11.8859	121.917	17.332	144.578
254.2	-85.1461	-13.6891	16.5688	62.3219	47.5609	157.479
254.4	-115.758	-38.4781	-20.8258	51.175	-10.2141	83.5578
254.6	-97.8398	-80.3812	-29.3617	67.9781	-51.6969	2.52656
254.8	-69.5297	-91.575	-35.9125	92.8867	-103.066	-66.7297
255	-85.4195	-80.4734	-30.4641	78.5812	-100.254	-89.6258
255.2	-79.0961	-69.5297	-39.9703	119.28	-51.5414	-88.1016
255.4	-113.566	-64.493	-92.0727	120.456	-37.543	-52.7664
255.6	-147.875	-83.9867	-101.693	93.0484	8.44922	-49.0039
255.8	-127.458	-107.721	-123.352	94.4094	-13.5797	-61.6633
256	-99.5219	-100.261	-92.9852	93.743	-10.9172	-40.3914
256.2	-42.5102	-7.26094	11.0859	121.778	24.7492	48.6719
256.4	-31.6766	-1.43437	4.31875	98.3656	33.0586	77.2367
256.6	-64.2586	14.6406	-0.973437	101.254	41.0234	84.0953
256.8	-91.9219	63.2672	41.1148	59.6594	82.0742	109.433
257	-112.798	-1.62344	-13.2562	48.7828	1.56484	36.6453
257.2	-99.2352	17.9945	5.87969	72.307	-61.2188	-5.57188
257.4	-55.6391	5.43125	-23.0656	88.1969	-45.7836	-18.957
257.6	18.4008	-38.4219	-51.8266	135.865	-76.7469	-70.3727
257.8	28.2031	-36.9992	-35.6328	142.145	-8.18281	-57.8367
258	17.393	-19.2211	-10.3328	147.925	76.9914	-3.66797
258.2	0.0773438	-0.16875	31.5789	156.302	89.1984	-2.04531
258.4	-57.4695	-1.71797	18.6844	174.039	51.6711	9.87578
258.6	-35.1797	-23.0539	22.1344	206.997	3.78516	14.7086
258.8	-10.032	-48.7547	-14.0602	270.765	-28.4891	-17.4586
259	-10.8016	-78.2484	-54.4367	295.821	1.25781	-18.1484
259.2	31.1492	-84.1477	-57.2094	321.105	31.6047	12.382
259.4	-2.29297	-74.0297	-54.5734	308.865	81.6734	16.3898
259.6	-13.0492	-86.9797	-44.2469	261.39	87.3742	43.8188
259.8	1.31406	-82.7766	-50.4336	257.688	0.185938	19.0422
260	-30.6992	-88.0508	-79.0359	171.632	-7.06953	9.02031

## Sheet: Phosphorylated
Wavelength (nm)	Phosphorylated + buffer	Phosphorylated + buffer	Phosphorylated + buffer	Phosphorylated + 3mM Liposomes	Phosphorylated + 3mM Liposomes	Phosphorylated + 3mM Liposomes
200	-17805.2	-22349.3	-22505.6	10300.03203000*	-10225.95078000*	7802.51796900*
200.2	-17423.8	-22152.6	-22217.2	-636.57265630*	-11030.47266000*	9604.05859400*
200.4	-17041.3	-22299.5	-22432.3	2681.91640600*	-8782.69062500*	10006.52813000*
200.6	-16658.2	-22755	-22413.1	-13015.67031000*	-10724.61641000*	9381.16484400*
200.8	-16490.1	-22524	-22376	-18786.18281000*	-4947.32421900*	5576.08203100*
201	-16575.3	-22329.6	-22553	-18318.11719000*	-7784.49296900*	-5713.33671900*
201.2	-16499.1	-21887.8	-22248.6	-16014.72578000*	-12179.97109000*	-8237.08046900*
201.4	-16870.6	-21586.1	-21943.6	-9145.93437500*	-15758.35547000*	-9563.51171900*
201.6	-17052.5	-20974.7	-21772.6	-3506.70156300*	-19821.92031000*	-11041.99844000*
201.8	-16613.1	-21115.8	-21529	-2650.48359400*	-17332.96250000*	-9858.50937500*
202	-16784.8	-21223.7	-21534.2	-4225.87812500*	-20912.57031000*	-9331.78906300*
202.2	-16864.1	-21294.9	-21480.6	-7096.11328100*	-15401.49922000*	-11791.03047000*
202.4	-16379.4	-21176	-21599.7	-9293.59921900*	-11431.98281000*	-11556.67031000*
202.6	-16354.5	-20927.8	-21529	-11474.54844000*	-11883.99844000*	-10157.35781000*
202.8	-15973.6	-20470.7	-21128.9	-13807.44297000*	-9347.61953100*	-9787.77578100*
203	-15585.5	-20001.4	-21045.3	-12410.23438000*	-9953.30546900*	-11105.25859000*
203.2	-15380.6	-19848.1	-20367.5	-11384.92891000*	-10078.73672000*	-12978.97109000*
203.4	-15311.5	-19572.3	-19820.1	-10855.51172000*	-11512.80078000*	-13907.09766000*
203.6	-15120.3	-19310.4	-19623.6	-11321.70938000*	-12097.96406000*	-14888.97969000*
203.8	-14838	-19200	-19041.4	-11278.64141000*	-14880.74375000*	-14879.65000000*
204	-14699.6	-18783.5	-18832.2	-11770.40469000*	-14872.82734000*	-14821.57734000*
204.2	-14620.7	-18375.9	-18433.2	-12647.22422000*	-14855.33828000*	-15047.13516000*
204.4	-14514	-17848.8	-18210	-12150.8	-13489.9	-14290.4
204.6	-14133.3	-17313.3	-18068	-11548.4	-12165.5	-14816.6
204.8	-13871.3	-17063.9	-17831	-11237.2	-12223.5	-14532.2
205	-13488.4	-16671.4	-17468	-11270.2	-11354.9	-13887.5
205.2	-13171.8	-16790.3	-17114.5	-11210	-10994.2	-14105.9
205.4	-13126.9	-16590.5	-16654.9	-11739.3	-10771.4	-13151.8
205.6	-12947.5	-16128.8	-16450.4	-11770.6	-10999.4	-12636.9
205.8	-12624.6	-15793.4	-16107.5	-11393.7	-11218.7	-13493.4
206	-12297.9	-15373.4	-15877	-11154.4	-11881.9	-13878.4
206.2	-11948.1	-14885.9	-15593.3	-10849.4	-12013.2	-13727.5
206.4	-11692.2	-14592.8	-15092.6	-10821.6	-11633.1	-13837.3
206.6	-11563	-14305.4	-14595.1	-10800	-11546.8	-13283.4
206.8	-11409.4	-13906.4	-14271.8	-10919.2	-11582.5	-12980
207	-11314.6	-13532	-14079.7	-10734.6	-11797.5	-12630.3
207.2	-10801.1	-13185.3	-13807.8	-10369.9	-11680.8	-12680.6
207.4	-10333.7	-12757.7	-13416	-10471.1	-11632.3	-12605.5
207.6	-9896.58	-12469.8	-13021	-10374.2	-11151	-12296.6
207.8	-9452.45	-12191	-12434.3	-10447.8	-10598.1	-12089.5
208	-9164.7	-11953.6	-12105.1	-10621.5	-10522.6	-11725.1
208.2	-9054.31	-11576.5	-11896.2	-10511.3	-9813.04	-11263
208.4	-8878.88	-11360.4	-11587.1	-10169.7	-9684.49	-10793.4
208.6	-8571.94	-11197.4	-11448.7	-9565.06	-9578.57	-10931.1
208.8	-8431.97	-10821.7	-11100.5	-9264.08	-9409.08	-10668.7
209	-8214.97	-10653.6	-10835.3	-9012.47	-9606.74	-10539.7
209.2	-7964.61	-10365.5	-10495.3	-8723.52	-9488.14	-10406.9
209.4	-7783.03	-10086.2	-10281.2	-8674.83	-9363.88	-9819.27
209.6	-7600.35	-9703.95	-10053.6	-8533.63	-8884.57	-9427.38
209.8	-7570.76	-9460.87	-9669.85	-8366.31	-8418.84	-9140.64
210	-7207.49	-9219.33	-9492.53	-8533.82	-7955.58	-8921.75
210.2	-7042.01	-8837.65	-9141.24	-8441.52	-7768.66	-8812.57
210.4	-6742.7	-8612.38	-8872.3	-8137.35	-7783.08	-8734.33
210.6	-6402.92	-8331.49	-8684.78	-7854.65	-7835.95	-8510.32
210.8	-6367.52	-8137.92	-8285.57	-7350.32	-7947.68	-8365.57
211	-6172.28	-7819.7	-8041.5	-7044.21	-7760.02	-8091.58
211.2	-6021.01	-7732.65	-7853.58	-7056.3	-7555.54	-7885.15
211.4	-5924.5	-7475.54	-7578.82	-7045.42	-7194.9	-7711.79
211.6	-5607.92	-7146.88	-7424.97	-6786.29	-6813.47	-7529.34
211.8	-5491.83	-6886.14	-7242.67	-6650.26	-6513.21	-7531.64
212	-5356.98	-6669.33	-6935.92	-6203.58	-6278.81	-7301.4
212.2	-5321.88	-6353.89	-6658.01	-5745.21	-6155.68	-6985.32
212.4	-5308.17	-6217.66	-6539.68	-5809.84	-6019.38	-6957.39
212.6	-5206.91	-6065.86	-6278.57	-5662.19	-5828.3	-6758.71
212.8	-5013.87	-5979.01	-6138.8	-5608.15	-5857.59	-6913.9
213	-4827.7	-5911.77	-5938.17	-5605.09	-5711.27	-6950.25
213.2	-4563.9	-5756.56	-5646.23	-5332.67	-5734.12	-6951.22
213.4	-4317.57	-5684.61	-5563.73	-5224.9	-5876.76	-6801.81
213.6	-4200.61	-5398.81	-5442.89	-5083.78	-5525.03	-6302.16
213.8	-4041.85	-5242.33	-5342.53	-4891.77	-5271.43	-6125.39
214	-3938.3	-5097.87	-5294.62	-4739.03	-5113.71	-5927.94
214.2	-3854.96	-4906.73	-5144.19	-4679.5	-4671.63	-5629.6
214.4	-3889.23	-4787.34	-5015.24	-4681.63	-4609.82	-5597.18
214.6	-3772.66	-4661.63	-4792.7	-4641.29	-4604.89	-5466.5
214.8	-3718.88	-4475.38	-4619.04	-4584.48	-4413.83	-5250.58
215	-3637.85	-4395.7	-4565.15	-4448.92	-4555.04	-5202.01
215.2	-3468.33	-4346.88	-4446.18	-4177.05	-4569.48	-5122.18
215.4	-3416.7	-4246.62	-4506.51	-4109.78	-4466.95	-5143.94
215.6	-3437.43	-4297.08	-4439.85	-4007.7	-4442.16	-5086.68
215.8	-3435.6	-4195.58	-4319.8	-3874.34	-4228.6	-5026.42
216	-3446.83	-4046.78	-4156.35	-3930.98	-4170.51	-4947.32
216.2	-3322.44	-4012.1	-4008.25	-3867.56	-4183.45	-4735.42
216.4	-3107.72	-3818.34	-3884.3	-3975.47	-4121.25	-4707.79
216.6	-2950.26	-3754.24	-3831.42	-4024.66	-3958.27	-4545.74
216.8	-2819.75	-3712.64	-3741.59	-3913.23	-3874.46	-4402.51
217	-2741.8	-3631.08	-3599.88	-3914.06	-3567.43	-4366.94
217.2	-2726.61	-3580.62	-3540.99	-3769.4	-3502.88	-4375.6
217.4	-2826.46	-3476.42	-3419.86	-3615.41	-3543.87	-4348.62
217.6	-2883.07	-3296.38	-3346.6	-3575.74	-3557.2	-4394.66
217.8	-2882.77	-3168.74	-3218.83	-3506.79	-3603.23	-4459.68
218	-2821.01	-3175.03	-3299.12	-3346.13	-3602.12	-4294.11
218.2	-2677.31	-3146.38	-3321.84	-3368.88	-3507.63	-4367.75
218.4	-2484.47	-3191.64	-3396.44	-3407	-3415.08	-4202.37
218.6	-2401.65	-3154.28	-3451.9	-3256.9	-3573.51	-4174.09
218.8	-2356.81	-3002.94	-3325.71	-3375.67	-3436.17	-4242.89
219	-2312.6	-2978.89	-3233.22	-3309	-3374	-4116.01
219.2	-2325.24	-2839.32	-3037.32	-3235.47	-3420.82	-4044.5
219.4	-2234.48	-2779.02	-2989.7	-3199.27	-3248.95	-3862.85
219.6	-2202.86	-2707.57	-2915.84	-3159.37	-3289.07	-3693.22
219.8	-2260.78	-2664.46	-2939.35	-3196.13	-3381.4	-3610.71
220	-2240.32	-2616.99	-2925.3	-3212.04	-3269.62	-3718.61
220.2	-2276.57	-2523.83	-2765.81	-3223.26	-3158.86	-3606.53
220.4	-2217.09	-2514.57	-2696.59	-3193.75	-3046.54	-3490.47
220.6	-1989.02	-2396.16	-2567.18	-2946.47	-2925.43	-3343.93
220.8	-1939.77	-2454.5	-2544.31	-2903.98	-2977.43	-3179.85
221	-1896.62	-2509.92	-2565.27	-2811.15	-3074.15	-3240.86
221.2	-1885.64	-2448.2	-2509.65	-2764.91	-3057.81	-3315.21
221.4	-1903.3	-2535.34	-2515.84	-2658.45	-2942.89	-3413.19
221.6	-1938.59	-2382.17	-2474.82	-2535.43	-2748.29	-3365.24
221.8	-1860.74	-2307.78	-2552.82	-2543.03	-2659.72	-3343.01
222	-1831.96	-2387.88	-2495.12	-2485.39	-2657.26	-3208.36
222.2	-1818	-2284.57	-2460.31	-2657.95	-2774.77	-3121.89
222.4	-1759.5	-2259.67	-2394.35	-2725.8	-2761.55	-3090.44
222.6	-1774.99	-2176.03	-2180.51	-2703.19	-2724.66	-2983.63
222.8	-1721.34	-2078.66	-2114.62	-2535.57	-2713.54	-3030.77
223	-1675.57	-1955.95	-1992.92	-2497.1	-2658.91	-2972.24
223.2	-1580.51	-1963.59	-1983.98	-2395.06	-2740.84	-2991.39
223.4	-1541.14	-1890.55	-1979.71	-2391.33	-2666.25	-3010.63
223.6	-1481.1	-1898.93	-1994.41	-2386.39	-2570.88	-2942.77
223.8	-1457.94	-1861.92	-2014.64	-2327.78	-2509.47	-3049.18
224	-1519.47	-1857.4	-1988.03	-2416.13	-2505.21	-3021.42
224.2	-1523.49	-1873.2	-2018.5	-2436.35	-2583.9	-3007.36
224.4	-1540.81	-1887.37	-2008.86	-2501.9	-2655.04	-2912.25
224.6	-1582.43	-1862.56	-2025.86	-2639.29	-2581.19	-2819.23
224.8	-1536.93	-1852.15	-2102.74	-2547.38	-2516.57	-2800.51
225	-1446.96	-1853.05	-2072.16	-2407.52	-2458.6	-2798.83
225.2	-1442.69	-1843.17	-1968.64	-2404.38	-2325.94	-2759.52
225.4	-1438.17	-1813.05	-1857.68	-2402.43	-2341.41	-2719.38
225.6	-1395.79	-1758.47	-1728.58	-2395	-2245	-2648.95
225.8	-1412.22	-1723.96	-1673.38	-2414.55	-2104.23	-2552.16
226	-1434.16	-1585.37	-1567.74	-2374.41	-2048.48	-2520.96
226.2	-1379.47	-1535.72	-1589.03	-2283.53	-2024.54	-2459.33
226.4	-1447.9	-1465.88	-1539.96	-2209.79	-2072.64	-2319.6
226.6	-1518.71	-1354.95	-1478.17	-2177.14	-2132.98	-2183.99
226.8	-1440.72	-1380.48	-1552.6	-2194.68	-2187.08	-2089.99
227	-1394.94	-1306.98	-1507.04	-2090.16	-2100.04	-2104.5
227.2	-1317.02	-1366.65	-1567.7	-2090.91	-2004.51	-2168.78
227.4	-1147.59	-1436.73	-1569.16	-2072.48	-1996.37	-2226.52
227.6	-1155.38	-1421.45	-1544.52	-2046.44	-1884.2	-2292.38
227.8	-1201.87	-1421.04	-1520.39	-2021.83	-1810.85	-2293.59
228	-1095.52	-1467.18	-1508.73	-1890.99	-1754.14	-2291.08
228.2	-1187.9	-1479.97	-1526.23	-1820.96	-1775.22	-2347.4
228.4	-1213.15	-1473.24	-1534.12	-1807.63	-1855.83	-2229.58
228.6	-1194.34	-1488.11	-1526.68	-1822.66	-1934.56	-2166.66
228.8	-1227.63	-1456.71	-1459.34	-1892.4	-1986.48	-2167.18
229	-1103.76	-1438.08	-1408.22	-1862.2	-1914.85	-2103.75
229.2	-1072.35	-1422.93	-1380.27	-1809.83	-1846.34	-2135.9
229.4	-1116.57	-1427.29	-1330.92	-1736.49	-1776.14	-2150.32
229.6	-1130.72	-1464.93	-1358.91	-1735.22	-1751.37	-2160.99
229.8	-1183.08	-1451.52	-1411.16	-1788.63	-1811.38	-2118.6
230	-1145.08	-1408.37	-1407.09	-1807.68	-1769.4	-2052.95
230.2	-1028.67	-1376.24	-1425.6	-1790.82	-1719.82	-1985.42
230.4	-954.224	-1336.61	-1416.09	-1756.9	-1747.86	-1905.84
230.6	-954.097	-1321.63	-1419.17	-1691.89	-1678.35	-1828.47
230.8	-1005.48	-1309.06	-1386.95	-1655.95	-1665.22	-1849.08
231	-1060.71	-1293.22	-1364.65	-1665.46	-1617.44	-1847.77
231.2	-1063.52	-1323.99	-1389.93	-1637.41	-1694.98	-1842.01
231.4	-1122.44	-1359.47	-1374.53	-1643.01	-1725.18	-1919.12
231.6	-1097.48	-1317.55	-1277.19	-1604.89	-1699.67	-1839.81
231.8	-1124.64	-1360.79	-1255.96	-1567.38	-1780.68	-1867.1
232	-1113.95	-1296.75	-1227.97	-1501.95	-1635.96	-1815.98
232.2	-1100.79	-1232.63	-1189.77	-1475.22	-1532.52	-1824.1
232.4	-1059.92	-1186.4	-1242.2	-1430.35	-1524.85	-1898
232.6	-1054.01	-1197.78	-1294.69	-1426.7	-1504.86	-1891.7
232.8	-1030.67	-1150.65	-1290.46	-1462.45	-1538.36	-1898.07
233	-1018.23	-1150.69	-1267	-1452.05	-1564.19	-1814.26
233.2	-1064.79	-1164.96	-1280.8	-1502.37	-1567.48	-1782.96
233.4	-1074.63	-1176.82	-1246.7	-1544.33	-1550.21	-1819.66
233.6	-1042.17	-1165.1	-1222.68	-1517.45	-1469.25	-1783.04
233.8	-996.41	-1133.95	-1243.44	-1453.29	-1433.37	-1765.38
234	-903.87	-1148.44	-1231.61	-1320.24	-1424.32	-1727.32
234.2	-838.688	-1140.15	-1208.88	-1266.36	-1369.1	-1632.77
234.4	-892.205	-1169.31	-1170.21	-1291.2	-1415.09	-1631.39
234.6	-907.93	-1167.43	-1146.14	-1310.74	-1360.41	-1572.37
234.8	-968.573	-1150.01	-1164.04	-1364.07	-1337.4	-1548.41
235	-935.729	-1077.48	-1138.69	-1335.18	-1286.74	-1552.71
235.2	-887.928	-1096.9	-1210.75	-1234	-1232.53	-1500.67
235.4	-852.043	-1167.08	-1274.05	-1163.09	-1268.28	-1552.34
235.6	-803.008	-1158.86	-1247.77	-1099.98	-1262.96	-1588.08
235.8	-835.743	-1149.76	-1171.44	-1127.24	-1216.25	-1487.43
236	-834.111	-1056.41	-1029.33	-1140.86	-1123.68	-1396.17
236.2	-868.298	-989.352	-943.875	-1179.72	-1074.43	-1316.54
236.4	-849.705	-987.249	-872.843	-1148.94	-1065.03	-1232.85
236.6	-851.154	-994.845	-903.986	-1111.65	-1138.34	-1269.29
236.8	-879.253	-1056.94	-1012.71	-1163.9	-1176.08	-1311.16
237	-785.627	-1057.57	-1008.17	-1096.84	-1147.78	-1331.5
237.2	-801.739	-1035.06	-1028.58	-1087.36	-1149.41	-1368.21
237.4	-790.366	-998.888	-1056.31	-1120.56	-1100.15	-1324.79
237.6	-702.087	-905.303	-981.506	-1036.45	-1058.85	-1227.76
237.8	-751.186	-871.902	-976.909	-1031.15	-1065.16	-1145.71
238	-722.053	-815.059	-924.317	-1012.23	-1003.71	-998.77
238.2	-656.876	-793.882	-860.999	-960.86	-945.859	-953.609
238.4	-636.391	-823.88	-838.044	-935.837	-873.075	-970.958
238.6	-622.316	-792.44	-775.94	-897.784	-818.838	-993.909
238.8	-649.561	-780.586	-698.523	-889.944	-740.328	-978.016
239	-676.062	-739.966	-681.216	-893.75	-687.818	-945.49
239.2	-629.814	-707.333	-643.192	-807.517	-680.927	-878.856
239.4	-603.388	-677.449	-627.762	-832.161	-701.09	-868.379
239.6	-557.028	-676.538	-619.928	-801.239	-723.639	-822.741
239.8	-522.072	-691.761	-608.417	-808.681	-732.511	-865.23
240	-548.014	-670.907	-596.352	-787.655	-696.29	-853.016
240.2	-532.223	-625.176	-521.52	-736.786	-645.316	-825.863
240.4	-561.543	-609.708	-510.161	-712.535	-602.364	-837.95
240.6	-577.907	-599.076	-506.521	-643.72	-613.248	-809.24
240.8	-628.039	-567.722	-532.737	-660.375	-644.667	-810.487
241	-621.061	-649.681	-607.361	-624.491	-678.705	-815.994
241.2	-572.164	-662.438	-637.547	-608.359	-691.406	-816.836
241.4	-492.927	-639.881	-609.053	-589.931	-632.647	-802.616
241.6	-428.971	-655.039	-615.516	-561.913	-608.406	-791.062
241.8	-392.314	-600.842	-566.733	-541.534	-564.319	-702.772
242	-382.873	-508.462	-511.829	-537.91	-460.79	-614.751
242.2	-382.672	-484.597	-491.253	-498.879	-437.894	-538.362
242.4	-386.268	-430.983	-398.795	-515.034	-346.444	-447.452
242.6	-379.071	-388.745	-377.757	-530.479	-298.428	-412.055
242.8	-332.6	-438.375	-403.075	-495.024	-328.585	-415.719
243	-286.226	-440.677	-374.798	-400.984	-330.35	-422.232
243.2	-301.692	-422.359	-365.797	-376.217	-292.575	-438.078
243.4	-278.708	-424.655	-372.43	-320.783	-264.91	-455.696
243.6	-287.104	-422.427	-371.391	-259.56	-324.648	-450.714
243.8	-272.138	-406.893	-417.863	-274.393	-343.123	-460.785
244	-248.696	-361.658	-360.893	-267.984	-282.518	-401.704
244.2	-257.334	-338.818	-355.941	-284.458	-300.353	-399.405
244.4	-265.812	-277.906	-256.99	-323.845	-218.835	-349.989
244.6	-291.409	-251.69	-194.36	-372.616	-144.235	-323.053
244.8	-296.512	-280.262	-200.767	-340.376	-222.181	-346.357
245	-315.44	-286.151	-207.477	-328.425	-216.781	-347.288
245.2	-292.659	-329.09	-244.633	-332.234	-256.644	-371.458
245.4	-280.204	-328.948	-213.864	-307.108	-268.753	-371.545
245.6	-337.525	-252.065	-176.327	-361.769	-231.569	-344.533
245.8	-308.631	-188.409	-119.445	-327.705	-168.109	-291.799
246	-347.696	-146.102	-70.6117	-320.141	-137.117	-247.748
246.2	-357.868	-117.904	-95.9625	-365.831	-91.6016	-201.544
246.4	-309.839	-143.202	-107.798	-286.349	-108.132	-169.036
246.6	-322.829	-214.681	-131.299	-285.027	-142.633	-168.004
246.8	-282.602	-214.223	-142.886	-260.299	-134.296	-196.457
247	-273.837	-243.491	-190.329	-226.349	-128.48	-219.327
247.2	-233.38	-207.359	-167.012	-237.753	-34.9852	-218.659
247.4	-201.572	-161.695	-137.398	-248.929	-17.7797	-217.363
247.6	-168.61	-212.601	-194.02	-249.515	-35.5234	-204.873
247.8	-172.132	-182.294	-103.498	-217.041	-1.59922	-151.956
248	-183.659	-159.959	-89.6555	-166.604	0.276562	-160.887
248.2	-193.256	-174.848	-122.873	-121.727	-13.2047	-201.458
248.4	-217.497	-95.4344	-103.879	-81.4695	-2.80391	-162.255
248.6	-176.445	-42.6867	-74.4258	-45.9836	38.7703	-137.078
248.8	-150.048	-84.0055	-78.7789	-53.7422	12.9922	-146.502
249	-120.918	-84.9383	-48.4844	-44.9859	-24.4789	-62.0266
249.2	-86.0789	-51.8781	-11.5008	-63.1125	32.3109	-23.9047
249.4	-94.6242	-78.9086	26.3016	-96.8617	73.818	-26.8898
249.6	-121.03	-53.2602	30.375	-80.4516	122.688	8.86719
249.8	-121.145	-36.2523	43.2352	-80.5305	137.139	-38.4203
250	-121.631	-45.6445	67.0539	-29.3727	142.753	-38.8633
250.2	-103.043	-47.7289	11.1508	-21.0469	65.3383	-24.8398
250.4	-98.1398	-40.9945	-8.68281	-66.2086	-3.80078	-19.9008
250.6	-102.093	-36.8062	-34.5938	-104.037	-21.6812	21.7289
250.8	-113.612	-55.0602	-55.9813	-88.7898	2.55313	23.1484
251	-117.336	-66.1492	-28.1281	-101.78	62.15	28.1945
251.2	-123.534	-105.429	-23.4742	-90.3656	52.0383	32.9664
251.4	-111.677	-103.061	16.2828	-102.82	25.2898	33.0586
251.6	-125.016	-81.9719	58.2531	-136.348	23.4586	69.1172
251.8	-132.826	-37.9281	76.2602	-122.167	-38.8695	87.8469
252	-110.648	2.36016	101.924	-144.021	2.52344	127.316
252.2	-109.197	43.0516	103.683	-116.459	65.0789	152.574
252.4	-109.954	21.1156	72.5695	-134.391	66.6406	108.985
252.6	-75.7125	-23.6102	20.5531	-121.678	86.2687	88.9656
252.8	-53.7469	-23.9609	18.5063	-61.6297	56.7828	43.9789
253	-44.6875	-23.7039	76.4844	-46.8273	123.412	84.4875
253.2	16.3773	-39.9625	60.6906	3.32891	126.773	71.9242
253.4	-13.4617	-3.73594	76.3703	-11.5508	142.348	55.9117
253.6	-32.7102	9.44453	91.1117	20.7852	188.012	82.1648
253.8	-52.6172	-22.9266	44.6992	-32.3289	164.386	29.6633
254	-119.316	-12.8891	69.2609	-53.1187	132.594	46.8867
254.2	-102.62	-31.5437	67.393	-25.6773	152.629	92.9562
254.4	-111.135	-73.6109	37.3234	-52.6977	105.889	65.7781
254.6	-108.983	-101.224	10.9359	-36.9906	60.5289	25.1414
254.8	-41.4242	-69.0578	-19.5883	17.6227	88.0898	12.1648
255	-1.22422	-68.6625	-39.518	9.94609	54.0633	14.2656
255.2	28.0594	-106.968	-39.0414	16.2078	31.1383	27.9195
255.4	49.2555	-104.486	-46.893	7.99688	24.35	30.6883
255.6	-16.4305	-90.1547	-16.4422	-31.507	54.7195	22.3086
255.8	-67.8258	-146.309	-36.4227	-75.7117	90.7828	27.5164
256	-70.3195	-127.857	-57.1703	-72.1859	91.082	-19.2008
256.2	-74.0328	-60.7547	5.86797	-92.4844	136.484	4.33906
256.4	-89.9734	-59.2227	-31.3492	-80.357	149.685	49.943
256.6	-93.7891	-12.0984	3.38203	-55.982	121.491	41.9477
256.8	-130.72	34.7352	80.718	-75.4062	154.673	85.9688
257	-165.97	8.43047	8.34219	-63.9156	105.882	128.68
257.2	-126.688	-35.2031	15.5992	-37.8727	60.3219	109.259
257.4	-65.5906	-51.3828	-31.7789	19.8617	40.875	102.403
257.6	11.7	-77.7461	-78.8641	99.7875	0.671094	74.6484
257.8	22.1836	-46.7711	-21.1555	94.8422	75.3594	81.1922
258	39.4898	-20.0305	10.5305	103.12	121.515	109.773
258.2	22.3188	-4.68594	57.2477	90.7477	119.446	76.993
258.4	-13.643	-6.68984	45.5562	52.968	132.286	64.1805
258.6	-2.74375	-26.0914	53.3359	85.218	66.8367	42.5914
258.8	31.3406	-50.4539	15.4922	105.57	37.7594	-12.9047
259	26.468	-49.2492	-17.3266	100.077	43.6969	-6.86953
259.2	2.43281	-35.0602	-13.1742	84.7562	51.4125	21.975
259.4	-15.7633	-3.95859	-22.9555	32.7656	90.2414	35.4375
259.6	-32.7055	28.9953	-2.18984	7.43359	110.87	80.2
259.8	-20.3859	18.7992	-5.84844	41.2109	96.8164	47.4758
260	-4.71875	1.89141	10.6523	37.2633	98.7313	15.1648

## Sheet: Sloop
Wavelength (nm)	Sloop + Buffer	Sloop + Buffer	Sloop + Buffer	Sloop + 3mM liposomes	Sloop + 3mM liposomes	Sloop + 3mM liposomes
200	-608.991	-4175.15	-4406.4	-9825.59296900*	-7556.10700000*	-10946.96600000*
200.2	-580.745	-4661.93	-5085.97	-609.92421880*	-11158.59800000*	-8481.64450000*
200.4	19.4578	-4948.96	-4573.91	608.38617190*	-10137.37800000*	-5054.15940000*
200.6	-715.959	-5138.55	-4463.55	-197.40468750*	-6568.60080000*	-4653.92110000*
200.8	-1140.54	-5050.49	-4479.81	1386.37968800*	-11180.75400000*	-1211.62110000*
201	-1990.52	-5320.38	-4678.27	-2144.60156300*	-7740.03980000*	-2939.11800000*
201.2	-2549.94	-5591.12	-5295.57	-2638.31953100*	-371.66641000*	-6558.54920000*
201.4	-3212.87	-5781.54	-5554.6	2827.42500000*	-533.09766000*	-5990.27730000*
201.6	-3482.78	-5951.41	-5773.92	3296.22812500*	1165.31094000*	-4982.85000000*
201.8	-2966.5	-5897.5	-6022.91	3875.84453100*	3945.68594000*	-6407.82970000*
202	-3149.54	-5838.25	-6152.25	531.70468750*	2722.89844000*	-9660.14840000*
202.2	-3085.48	-5514.92	-6662.49	-4741.86328100*	-407.74141000*	-6030.29610000*
202.4	-2844.36	-5652.56	-6737.2	-5546.52109400*	-936.38125000*	-7412.29530000*
202.6	-2878.66	-5759.16	-6825.27	-6467.22812500*	-2314.04530000*	-5737.30310000*
202.8	-2693.22	-6274.67	-7090.64	-6469.86484400*	-6128.34610000*	-4030.94770000*
203	-2726.74	-6598.45	-6844.93	-6050.87500000*	-7364.71170000*	-4722.64140000*
203.2	-3231.94	-6783.55	-6786.07	-5711.93671900*	-8644.43980000*	-5616.63520000*
203.4	-3722.3	-7159.9	-6886.19	-4889.12890600*	-8982.25390000*	-6373.96480000*
203.6	-4065.27	-7157.85	-6830.96	-4714.60781300*	-7531.16720000*	-8334.76090000*
203.8	-4125.84	-7004.27	-7067.16	-3955.48515600*	-6994.46250000*	-10216.91600000*
204	-4225.3	-7102.15	-7227.3	-3495.87343800*	-6860.72580000*	-10483.84300000*
204.2	-4039.47	-6994.05	-7440.31	-4336.07578100*	-6899.35390000*	-9745.02580000*
204.4	-3988.09	-6973.57	-7487.48	-4854.11	-6430.62	-7806.54
204.6	-4108.88	-7125.52	-7294.77	-4542.81	-6849.42	-6896.81
204.8	-4167.75	-7244.49	-7280.45	-4415.35	-7588.94	-7170.3
205	-4691.48	-7304.57	-6784.49	-4195.43	-7712.93	-7728.4
205.2	-4831.33	-7097.26	-6666.85	-4773.38	-7957.84	-7797.3
205.4	-5034.15	-7255.75	-6598.35	-4721.9	-7513.87	-7785.75
205.6	-4915.67	-7099.18	-6790.62	-5539.84	-7121.57	-8313.59
205.8	-4585.17	-7070.63	-7157.56	-5697.35	-7443.12	-7986.17
206	-4657.98	-7230.86	-7127.28	-5313.14	-7818.13	-8638.52
206.2	-4825.85	-7055.95	-7213.48	-5731.44	-8050.9	-8643.63
206.4	-5064.42	-6992.01	-7313.73	-5685.5	-8086.52	-8228.55
206.6	-5029.7	-7107.03	-7239.54	-5983.31	-8204.77	-8477.89
206.8	-5120.95	-6960.3	-7244.51	-6203.42	-7498	-8522.46
207	-5058.43	-6834.68	-7442.82	-6077.91	-7605.25	-8747.75
207.2	-5022.29	-6934.27	-7373.62	-6174.35	-7913.62	-8835.34
207.4	-5192.68	-6907.59	-7380.97	-6016.76	-7666.58	-8625.41
207.6	-5453.37	-6754.33	-7574.71	-6349.07	-7558.69	-8187.99
207.8	-5416.56	-6772.19	-7506.34	-6165.54	-7584.55	-7929
208	-5195.47	-6664.83	-7348.1	-6231.05	-7322.79	-7702.24
208.2	-5308.4	-6578.55	-7224.91	-5959.77	-7140.07	-7850.69
208.4	-5197.24	-6446.52	-7207.76	-5505.92	-7203.02	-7949.96
208.6	-5139.97	-6504.37	-7124.14	-5717.59	-7409.66	-7905.44
208.8	-5306.44	-6614.27	-7180.61	-5668.54	-7449.16	-7640.49
209	-5302.37	-6674.81	-7328.48	-6047.58	-7417.83	-7628.61
209.2	-5316.03	-6752.47	-7319.95	-6408.99	-7387.89	-7355.96
209.4	-5435.72	-6677.91	-7239.6	-6748.73	-7184.66	-7169.39
209.6	-5260.9	-6429.34	-7113.09	-6827.12	-6973.27	-7241.05
209.8	-5422.43	-6216.34	-6971.55	-6659.05	-6782.53	-7115.48
210	-5333.23	-6101	-6906.98	-6647.25	-6897.53	-6928.04
210.2	-5322.56	-6035.2	-6858.12	-6645.87	-6882.62	-6919.85
210.4	-5423.81	-5970.24	-7003.51	-6493.62	-6780.2	-7098.33
210.6	-5397.29	-6010.8	-7076.87	-6250.18	-6770.83	-6962.46
210.8	-5315.1	-5994.97	-6991.99	-6121.07	-6577.32	-7134.96
211	-5253.6	-6141.64	-6900.43	-5874.43	-6184.61	-7238.65
211.2	-5474.52	-6114.93	-6731.01	-5927.31	-6174.31	-6860.79
211.4	-5537.45	-6023.74	-6560.81	-6357.88	-6275.75	-6799.08
211.6	-5702.32	-6045.34	-6461.6	-6494.2	-6314.82	-6646.02
211.8	-5888.49	-5908.2	-6597.82	-6776.51	-6380.36	-6552.18
212	-5956	-5953.01	-6700.82	-6830.91	-6183.69	-6435.19
212.2	-5842.95	-5991.55	-6703.77	-6709.44	-5934.22	-6401.96
212.4	-5712.54	-5930.82	-6890.24	-6596.71	-5844.76	-6390.75
212.6	-5657.26	-5895.12	-6772.35	-6375.51	-5755.6	-6353.08
212.8	-5459.04	-5730.49	-6746	-6142.64	-5752.97	-6438.08
213	-5579.31	-5605.61	-6666.23	-6106.83	-5764.71	-6277.93
213.2	-5647.91	-5545.85	-6515.8	-6286.36	-5573.93	-6143.04
213.4	-5520.89	-5591.45	-6587.23	-6167.21	-5581.17	-6079.87
213.6	-5526.38	-5602.56	-6481.84	-6221.63	-5510.64	-5981.55
213.8	-5424.56	-5708.05	-6411.3	-6067.82	-5524.43	-6029.07
214	-5404.03	-5816.7	-6417.56	-6020.93	-5566.08	-5943.4
214.2	-5500.64	-5732.64	-6278.63	-6225.82	-5526.94	-5946.82
214.4	-5499.61	-5723.36	-6281.32	-6336.22	-5404.06	-5824.67
214.6	-5433.96	-5601.7	-6376.32	-6323.66	-5193.48	-5711.07
214.8	-5546.56	-5435.13	-6330.89	-6311.34	-5174.54	-5688.35
215	-5467.81	-5397.8	-6264.07	-6240.73	-5124.25	-5505.38
215.2	-5359.4	-5353.41	-6263.63	-6185.45	-5379.34	-5367.49
215.4	-5442.45	-5400.53	-6164.07	-6141.61	-5644.65	-5319.53
215.6	-5327.51	-5458.72	-6149.05	-6046.65	-5629.35	-5274.64
215.8	-5467.28	-5357.21	-6195.68	-6025.94	-5499.08	-5209.54
216	-5517.01	-5270.32	-6026.48	-5930.38	-5354.82	-5245.49
216.2	-5428.05	-5246.06	-5986.72	-6039.74	-5261.92	-5327.67
216.4	-5363.58	-5112.79	-5928.25	-5974.08	-5040.96	-5272.78
216.6	-5210.29	-4985.36	-5822.46	-5898.19	-5038.81	-5339.74
216.8	-5148.65	-5024.57	-5761.92	-5837.5	-5002.32	-5263.08
217	-5205.82	-4920.69	-5638.28	-5809.06	-4908.21	-5109.75
217.2	-5172.36	-4860.27	-5604.75	-5791.24	-4883.82	-5183.69
217.4	-5146.96	-4905.4	-5669.23	-5781.37	-4956.98	-5059
217.6	-5088.26	-4804.85	-5705.56	-5629.05	-4670.61	-5019.27
217.8	-4959.89	-4610.33	-5689.97	-5584.96	-4562.27	-4967.96
218	-4833.91	-4674.76	-5698.53	-5519.18	-4645.8	-4912.01
218.2	-4752.76	-4687.02	-5656.61	-5468.49	-4672.25	-4844.42
218.4	-4776.68	-4678.51	-5659.68	-5493.43	-4781.83	-4915.55
218.6	-4721.44	-4669.69	-5619.36	-5350.07	-4803.94	-4864.07
218.8	-4713.93	-4582.59	-5550.21	-5263.97	-4719.97	-4777.93
219	-4740.55	-4499.83	-5456.53	-5250.46	-4537.5	-4743.48
219.2	-4657.16	-4388.75	-5339.11	-5080.94	-4390.5	-4512.03
219.4	-4537.3	-4424.34	-5197.21	-4968.71	-4314.4	-4454.78
219.6	-4393.07	-4405.44	-5148.02	-4859.8	-4216.84	-4376.39
219.8	-4344.85	-4332.81	-5102.71	-4832.91	-4298.87	-4380.45
220	-4306.27	-4218.03	-5012.02	-4874.29	-4341.93	-4407.51
220.2	-4277.72	-4120.65	-4849.3	-4873.92	-4309.96	-4432.23
220.4	-4247.96	-3952.2	-4726.54	-4811.63	-4203.75	-4412.49
220.6	-4078.38	-3855.99	-4562.57	-4622.06	-3948.32	-4201.73
220.8	-3904.98	-3858.02	-4506.21	-4436.48	-3852.49	-4246.8
221	-3775.96	-3894.7	-4544.68	-4268.33	-3899.55	-4266.25
221.2	-3681.18	-3828.61	-4441.5	-4274.91	-3973.5	-4123.64
221.4	-3606.86	-3796.74	-4386.84	-4157.76	-4048.64	-4272.01
221.6	-3567.11	-3645.53	-4325.61	-4037.61	-3965.1	-4066.61
221.8	-3544.88	-3516.92	-4188.46	-3897.75	-3889.59	-3936.15
222	-3478.94	-3478.94	-4167.94	-3776.02	-3737.85	-3954.59
222.2	-3436.53	-3397.46	-4238.95	-3730.21	-3751.66	-3887.78
222.4	-3367.8	-3308.75	-4058.97	-3720.98	-3775.2	-3993.62
222.6	-3242.23	-3120.38	-3890.74	-3667.52	-3640.39	-3922.56
222.8	-3165.56	-3037.36	-3780.17	-3544.41	-3520.79	-3835.35
223	-3059.75	-2932.31	-3546.71	-3463.38	-3418.81	-3707.49
223.2	-2918.56	-2878.59	-3472.58	-3409.53	-3240.08	-3640.04
223.4	-2829.79	-2863.8	-3439.39	-3395	-3176.94	-3582.63
223.6	-2689.24	-2759.67	-3456.93	-3306.89	-3188.13	-3544.27
223.8	-2554.74	-2759.43	-3464.16	-3139.82	-3145.47	-3510.66
224	-2462.86	-2703.42	-3444.13	-2952.16	-3086.46	-3363.1
224.2	-2438.96	-2654.36	-3485.93	-2824.52	-3107.37	-3266.29
224.4	-2424.1	-2651.46	-3394.57	-2761.24	-3093.44	-3189.96
224.6	-2443.59	-2589.12	-3320.81	-2765.39	-3079.19	-3138.24
224.8	-2365.79	-2502.97	-3264.2	-2814.59	-3076.51	-3141.65
225	-2243.96	-2507.58	-3224.73	-2738.13	-3016.22	-3200.03
225.2	-2229.37	-2408.98	-3222.76	-2682.97	-3004.48	-3156.72
225.4	-2209.55	-2352.91	-3222.21	-2695.3	-3003.25	-3025.01
225.6	-2097.95	-2335.84	-3156.04	-2614.47	-2942.78	-2960.41
225.8	-2094.46	-2254.68	-3052.93	-2646.06	-2926.22	-2876.97
226	-1938.58	-2186.43	-2873.42	-2664.41	-2790.88	-2823.3
226.2	-1877.42	-2162.65	-2714.8	-2466.62	-2698.98	-2730.67
226.4	-1943.88	-2053.75	-2646.89	-2439.96	-2566.4	-2673.37
226.6	-2006.88	-2011.95	-2507.58	-2398.25	-2474.81	-2684.79
226.8	-1996.98	-1995.59	-2469.35	-2255.47	-2500.99	-2677.32
227	-1912.45	-1867.49	-2416.57	-2167.36	-2397.2	-2678.46
227.2	-1747.28	-1857.3	-2396.74	-2081.44	-2378.46	-2640.6
227.4	-1584.74	-1904.7	-2342.66	-2007.95	-2326.29	-2577.89
227.6	-1481.79	-1843.98	-2337.03	-1942.62	-2260.94	-2458.85
227.8	-1521.22	-1808.8	-2321.97	-1930.37	-2189.93	-2454.67
228	-1472.28	-1803.55	-2327.31	-1801.92	-2248.28	-2423.58
228.2	-1459.28	-1760.01	-2406.81	-1737.42	-2337.59	-2360.11
228.4	-1484.27	-1736.78	-2388.25	-1721.23	-2304.44	-2247.5
228.6	-1507.83	-1712.75	-2287.18	-1702.01	-2363.21	-2249.5
228.8	-1546.4	-1602.57	-2210.33	-1780.75	-2268.35	-2266.93
229	-1454.25	-1536.59	-2106.43	-1711.82	-2150.16	-2247.66
229.2	-1445.47	-1526.5	-2051.32	-1675.28	-2121.62	-2275.62
229.4	-1356	-1518.86	-2107.12	-1662.42	-2065.13	-2238.87
229.6	-1338.72	-1599.41	-2146.95	-1627.28	-2066.2	-2299.91
229.8	-1411.13	-1638.23	-2105.13	-1656.53	-1989.51	-2331.88
230	-1378.66	-1634.35	-2058.5	-1596.77	-1981.46	-2340.77
230.2	-1329.35	-1576.96	-2014.03	-1473.2	-1905.42	-2265.82
230.4	-1265.73	-1539.11	-1932.11	-1450.08	-1908.19	-2152.58
230.6	-1259.21	-1456.69	-1917.05	-1411.46	-1926.73	-2043.44
230.8	-1216.39	-1402.46	-1873.74	-1407.26	-1850.88	-1945.97
231	-1219.55	-1415.91	-1791.1	-1449.8	-1864.79	-1863.35
231.2	-1141.73	-1402.62	-1773.39	-1432.86	-1830.66	-1851.63
231.4	-1149.07	-1443.17	-1736.2	-1479.13	-1900.41	-1833.67
231.6	-1203.1	-1385.83	-1699.12	-1524.74	-1864.17	-1763.28
231.8	-1196.31	-1383.43	-1686.18	-1561.33	-1805.82	-1841.71
232	-1238.02	-1310.38	-1649.22	-1530.34	-1711.12	-1811.84
232.2	-1203.31	-1280.28	-1588.72	-1499.07	-1596.69	-1694.45
232.4	-1147.96	-1317.29	-1557.1	-1434.28	-1577.12	-1671.04
232.6	-1184.38	-1327.87	-1527.84	-1390.59	-1562.01	-1598.8
232.8	-1218.26	-1338.17	-1532.11	-1380.89	-1588.19	-1581.76
233	-1235.54	-1318.52	-1501.28	-1373.45	-1584.81	-1567.1
233.2	-1225.87	-1207.56	-1423.67	-1318.7	-1555.11	-1586.05
233.4	-1256.61	-1202	-1419.94	-1317.05	-1555	-1576.5
233.6	-1164.06	-1154.52	-1368.09	-1349.68	-1542.06	-1532.99
233.8	-1122.78	-1124.1	-1342.16	-1369.78	-1502.02	-1489.09
234	-1086.99	-1193.98	-1370.33	-1312.59	-1524.15	-1421.72
234.2	-1035.45	-1159.13	-1387.29	-1334.9	-1470.4	-1397.48
234.4	-1092.82	-1184.06	-1429.74	-1292.34	-1413.16	-1393.55
234.6	-1097.84	-1113.14	-1385.33	-1234.86	-1369.29	-1425.91
234.8	-1114.75	-1101.03	-1371.95	-1257.08	-1288.7	-1529.33
235	-1094.28	-1058.2	-1286.7	-1227.16	-1257.45	-1458.21
235.2	-1084.95	-1024.06	-1219.47	-1225.12	-1339.89	-1478.22
235.4	-985.066	-1104.41	-1244.72	-1166.79	-1325.84	-1490.73
235.6	-954.594	-1090.45	-1259.93	-1140.79	-1403.41	-1414.6
235.8	-946.079	-1048.33	-1195.03	-1152.03	-1357.94	-1368.74
236	-907.595	-1000.59	-1150.98	-1070.21	-1208.39	-1308.45
236.2	-991.009	-938.961	-1082.12	-1118.02	-1173.28	-1238.62
236.4	-1002.51	-884.327	-966.788	-1117.57	-1096.73	-1182.89
236.6	-994.474	-938.197	-975.525	-1116.83	-1063.51	-1258.42
236.8	-1024.97	-963.973	-1015.74	-1162.95	-1132.84	-1271.06
237	-865.307	-939.277	-986.769	-1095.39	-1084.82	-1285.43
237.2	-827.02	-1001.83	-1024.71	-1043.35	-1118.59	-1299.48
237.4	-838.147	-973.052	-1002.47	-1031.02	-1106.1	-1188.26
237.6	-731.369	-890.944	-920.014	-916.83	-1017.04	-1066.73
237.8	-823.006	-822.777	-838.316	-948.389	-991.542	-1016.21
238	-823.709	-702.177	-731.184	-938.983	-862.7	-903.856
238.2	-727.938	-623.14	-671.077	-884.579	-809.234	-878.163
238.4	-730.415	-615.036	-645.973	-861.751	-769.091	-841.481
238.6	-686.87	-642.315	-639.979	-837.441	-732.307	-845.143
238.8	-681.913	-634.797	-638.906	-884.163	-711.125	-771.172
239	-679.906	-676.38	-604.755	-870.367	-702.701	-732.779
239.2	-648.908	-649.575	-586.997	-883.072	-681.122	-720.114
239.4	-641.661	-640.77	-613.535	-864.169	-718.074	-687.051
239.6	-582.067	-630.78	-569.678	-754.966	-703.327	-697.616
239.8	-556.798	-593.433	-579.269	-747.087	-686.175	-723.902
240	-531.381	-581.063	-520.274	-669.53	-676.36	-716.095
240.2	-450.002	-538.535	-450.129	-612.606	-633.473	-651.957
240.4	-440.41	-498.88	-422.598	-587.645	-665.716	-636.919
240.6	-494.29	-490.63	-446.966	-583.665	-709.623	-605.021
240.8	-521.742	-452.136	-488.527	-618.734	-685.722	-565.222
241	-489.327	-483.484	-518.572	-609.858	-705.064	-606.111
241.2	-499.741	-510.978	-495.377	-591.68	-629.602	-653.391
241.4	-460.713	-495.986	-424.373	-524.119	-569.092	-629.209
241.6	-431.478	-463.377	-411.331	-450.363	-548.727	-639.484
241.8	-411.585	-423.844	-352.791	-391.684	-495.655	-597.459
242	-431.937	-355.609	-332.038	-419.513	-450.618	-490.641
242.2	-408.534	-329.416	-288.635	-457.641	-408.776	-460.238
242.4	-378.245	-302.687	-222.847	-525.277	-351.941	-423.069
242.6	-429.97	-304.104	-202.373	-548.26	-370.834	-406.789
242.8	-404.555	-317.189	-176.28	-475.77	-379.575	-384.682
243	-357.541	-296.867	-192.187	-425.768	-377.528	-388.213
243.2	-317.175	-289.869	-174.17	-357.406	-372.577	-362.605
243.4	-260.263	-290.282	-141.934	-327.562	-353.861	-338.754
243.6	-241.789	-277.295	-190.133	-349.474	-383.887	-399.583
243.8	-202.095	-290.892	-223.712	-312.434	-392.389	-408.149
244	-183.724	-246.683	-178.328	-300.734	-300.33	-357.294
244.2	-205.348	-280.005	-206.375	-307.243	-299.79	-365.302
244.4	-221.951	-244.641	-166.445	-316.966	-220.673	-310.07
244.6	-241.017	-197.932	-123.749	-340.291	-217.855	-266.939
244.8	-280.885	-269.99	-159.025	-321.239	-324.38	-290.829
245	-258.828	-245.124	-157.21	-314.514	-344.527	-279.157
245.2	-231.219	-278.122	-212.487	-309.098	-382.261	-287.936
245.4	-236.483	-276.235	-216.764	-278.677	-368.486	-270.534
245.6	-225.22	-198.837	-156.857	-355.992	-286.58	-189.471
245.8	-239.805	-165.957	-112.972	-327.143	-231.88	-174.591
246	-274.374	-138.835	-45.818	-360.568	-167.938	-136.963
246.2	-304.843	-146.771	-23.2766	-415.428	-134.438	-83.975
246.4	-300.052	-169.416	-69.9562	-318.814	-159.416	-115.082
246.6	-281.265	-175.148	-91.6688	-317.893	-160.689	-136.627
246.8	-244.045	-178.807	-103.964	-281.729	-156.001	-119.33
247	-217.549	-171.814	-100.76	-207.438	-194.75	-157.228
247.2	-174.443	-138.598	-23.8813	-183.713	-171.312	-84.3281
247.4	-145.259	-118.653	17.0773	-172.67	-178.881	-30.7688
247.6	-110.805	-170.19	-29.2336	-152.599	-222.893	-47.6719
247.8	-81.1719	-154.088	-5.25391	-171.686	-213.553	-31.0258
248	-89.2687	-139.555	-19.1883	-198.33	-192.377	-72.6508
248.2	-98.207	-131.311	-33.0469	-191.419	-186.637	-110.404
248.4	-122.973	-88.3609	-10.9922	-144.289	-124.53	-120.384
248.6	-131.674	-29.5695	39.7297	-142.093	-51.0086	-70.6055
248.8	-108.538	-9.10469	33.0883	-113.306	-68.6477	-92.475
249	-98.0648	-50.6891	44.9141	-100.559	-65.1641	-98.2555
249.2	-76.4437	28.1484	129.471	-89.0289	-31.5898	-71.6234
249.4	-66.125	26.3375	146.129	-84.2445	-30.4695	-77.7859
249.6	-68.0875	18.4664	173.41	-65.5758	31.15	-33.5844
249.8	-78.0391	18.3539	155.255	-60.707	61.2148	1.73281
250	-64.7672	-55.4445	96.825	-49.6344	57.1313	-13.8172
250.2	-31.1211	-126.095	58.9203	-54.5453	3.73828	-33.3219
250.4	-64.9258	-99.3773	39.0258	-82.2828	-23.0133	-64.6523
250.6	-72.5867	-104.73	77.2281	-85.7578	-53.4492	-57.3055
250.8	-73.3141	-76.3531	99.5227	-98.5977	-58.2906	-31.2672
251	-61.4688	-17.1969	124.611	-69.0602	-31.4281	-7.63359
251.2	-46.2352	-81.0531	104.464	-66.3297	-60.4438	-17.85
251.4	-37.5258	-96.3266	68.0008	-67.3312	-38.3367	-25.1898
251.6	-75.3102	-80.0312	60.6156	-102.433	-51.1992	-6.45859
251.8	-91.4969	-51.9898	89.8438	-174.479	-53.6242	-8.07656
252	-106.495	4.23359	98.9891	-186.186	-5.14297	32.3094
252.2	-45.9836	70.657	162.458	-175.032	20.0055	36.8906
252.4	-6.73828	84.4258	165.821	-143.307	14.4523	6.9875
252.6	-3.42969	26.1586	115.91	-59.4078	-0.78125	-59.9258
252.8	53.8352	-15.3484	133.759	-22.7398	13.2922	-44.7617
253	19.0766	9.65078	134.026	-2.09766	8.08828	-49.9359
253.2	44.5547	1.69141	117.61	38.5844	20.6531	-63.6891
253.4	36.9156	-7.33047	142.931	23.2375	63.0039	2.35156
253.6	40.0078	17.718	132.315	12.7117	57.8266	24.8336
253.8	11.9953	22.9547	104.791	-13.0758	47.3711	44.8828
254	-25.0219	52.2672	134.553	-28.6227	67.4516	92.0039
254.2	-23.9969	66.675	128.836	-32.2203	49.125	112.425
254.4	-69.2898	40.8992	101.696	-8.89922	-9.8	68.6789
254.6	-60.5984	-3.50312	77.432	-28.3016	-23.8305	36.8047
254.8	-27.7047	-24.8648	89.807	-14.1328	-15.2578	-10.6625
255	1.58281	-12.5297	115.679	-21.0523	-12.3219	-72.3023
255.2	41.6156	20.7523	142.68	-39.0297	11.6281	-88.9422
255.4	18.2156	-11.332	156.593	-4.60547	7.39219	-121.345
255.6	16.1516	-11.4172	159.546	-13.3102	-22.3078	-101.448
255.8	-4.70547	-11.7219	135.024	-39.6477	-31.5516	-81.7172
256	-19.8781	-37.0492	103.849	7.96172	-28.7219	-77.7109
256.2	43.6945	30.9211	158.878	10.718	1.59844	2.51719
256.4	27.4227	62.5641	128.666	8.75391	-17.5242	46.4617
256.6	17.5609	30.5297	145.039	50.8148	-37.4609	53.6859
256.8	0.652344	64.318	212.805	15.2742	57.4086	103.847
257	-52.0711	58.3773	155.212	-14.1172	18.068	66.4953
257.2	-44.3984	44.5172	171.396	-10.3594	59.0367	67.8703
257.4	-3.93672	54.1945	125.691	15.3914	59.3266	76.6164
257.6	59.3141	2.61953	70.818	62.9469	0.257812	51.5164
257.8	63.3742	-21.7297	110.209	82.7781	48.5734	74.1648
258	57.5984	-10.5336	160.837	43.6055	78.6555	98.2461
258.2	2.49609	-21.8992	204.191	6.45312	77.9062	110.369
258.4	-73.4953	3.03594	202.72	-70.1	102.441	106.622
258.6	-36.2789	31.0023	172.776	-86.3086	89.3008	96.7258
258.8	-13.0344	-2.1	122.198	5.78281	70.325	56.1211
259	46.6508	-5.25703	135.541	1.35859	68.725	15.9125
259.2	113.688	-7.60781	161.637	51.3422	68.443	5.05781
259.4	107.6	-11.0711	215.365	90.8141	31.7937	-2.08594
259.6	76.8961	20.75	236.943	33.6008	17.8953	12.3695
259.8	64.7867	45.1711	197.423	15.3695	7.07266	3.08359
260	26.0797	33.5891	136.97	-14.668	-9.93984	-27.3555

## Sheet: %helicity
WT + Buffer	WT + Buffer	WT + Buffer	WT + Buffer	WT + Buffer	WT + 3mM liposomes	WT + 3mM liposomes	WT + 3mM liposomes	WT + 3mM liposomes	WT + 3mM liposomes	Sloop + buffer	Sloop + buffer	Sloop + buffer	Sloop + buffer	Sloop + buffer	Sloop + 3mM liposomes	Sloop + 3mM liposomes	Sloop + 3mM liposomes	Sloop + 3mM liposomes	Sloop + 3mM liposomes	S284A + buffer	S284A + buffer	S284A + buffer	S284A + buffer	S284A + buffer	S284A + 3mM liposomes	S284A + 3mM liposomes	S284A + 3mM liposomes	S284A + 3mM liposomes	S284A + 3mM liposomes	S284D + buffer	S284D + buffer	S284D + buffer	S284D + buffer	S284D + buffer	S284D + Liposomes	S284D + Liposomes	S284D + Liposomes	S284D + Liposomes	S284D + Liposomes	Phosphorylated + buffer	Phosphorylated + buffer	Phosphorylated + buffer	Phosphorylated + buffer	Phosphorylated + buffer	Phosphorylated + liposomes	Phosphorylated + liposomes	Phosphorylated + liposomes	Phosphorylated + liposomes	Phosphorylated + liposomes
5.03195	7.75175	4.64176	6.83849		34.5198	33.2773	25.1377	25.8153	26.8433	3.75889	3.75887	6.0328			4.73935	4.61337	5.32867			10.5727	9.77731	9.83818			25.6363	31.6582	32.5189			6.81043	0.193252	-0.125977			11.4133	3.54773	3.59801			-1.6767	0.158032	0.51194			0.479834	1.04706	2.86588

## Sheet: Factors
conc	No of residues	path length	Factor for DeMRW	factor for 0mrw
40	32	0.1	0.236886	781.25

## Sheet: Stats
Number of families	1
Number of comparisons per family	10
Alpha	0.05
Tukey's multiple comparisons test	Mean Diff.	95.00% CI of diff.	Below threshold?	Summary	Adjusted P Value
WT + 3mM liposomes vs. Sloop + 3mM liposomes	24.22	15.97 to 32.48	Yes	****	<0.0001	B-D
WT + 3mM liposomes vs. S284A + 3mM liposomes	-0.8191	-9.074 to 7.436	No	ns	0.9975	B-F
WT + 3mM liposomes vs. S284D + Liposomes	22.93	14.68 to 31.19	Yes	****	<0.0001	B-H
WT + 3mM liposomes vs. Phosphorylated + liposomes	27.65	19.40 to 35.91	Yes	****	<0.0001	B-J
Sloop + 3mM liposomes vs. S284A + 3mM liposomes	-25.04	-34.27 to -15.81	Yes	****	<0.0001	D-F
Sloop + 3mM liposomes vs. S284D + Liposomes	-1.293	-10.52 to 7.937	No	ns	0.9907	D-H
Sloop + 3mM liposomes vs. Phosphorylated + liposomes	3.43	-5.800 to 12.66	No	ns	0.7599	D-J
S284A + 3mM liposomes vs. S284D + Liposomes	23.75	14.52 to 32.98	Yes	****	<0.0001	F-H
S284A + 3mM liposomes vs. Phosphorylated + liposomes	28.47	19.24 to 37.70	Yes	****	<0.0001	F-J
S284D + Liposomes vs. Phosphorylated + liposomes	4.722	-4.507 to 13.95	No	ns	0.507	H-J
Test details	Mean 1	Mean 2	Mean Diff.	SE of diff.	n1	n2	q	DF
WT + 3mM liposomes vs. Sloop + 3mM liposomes	29.12	4.894	24.22	2.59	5	3	13.23	12
WT + 3mM liposomes vs. S284A + 3mM liposomes	29.12	29.94	-0.8191	2.59	5	3	0.4473	12
WT + 3mM liposomes vs. S284D + Liposomes	29.12	6.186	22.93	2.59	5	3	12.52	12
WT + 3mM liposomes vs. Phosphorylated + liposomes	29.12	1.464	27.65	2.59	5	3	15.1	12
Sloop + 3mM liposomes vs. S284A + 3mM liposomes	4.894	29.94	-25.04	2.895	3	3	12.23	12
Sloop + 3mM liposomes vs. S284D + Liposomes	4.894	6.186	-1.293	2.895	3	3	0.6313	12
Sloop + 3mM liposomes vs. Phosphorylated + liposomes	4.894	1.464	3.43	2.895	3	3	1.675	12
S284A + 3mM liposomes vs. S284D + Liposomes	29.94	6.186	23.75	2.895	3	3	11.6	12
S284A + 3mM liposomes vs. Phosphorylated + liposomes	29.94	1.464	28.47	2.895	3	3	13.91	12
S284D + Liposomes vs. Phosphorylated + liposomes	6.186	1.464	4.722	2.895	3	3	2.306	12
